# Supplementary material for: There are three major Neisseria gonorrhoeae β-lactamase plasmid variants which are associated with specific lineages and carry distinct TEM alleles
Source: Microb Genom. 2023 Jul 12;9(7):mgen001057. doi: 10.1099/mgen.0.001057 (PMC10438826; doi:10.1099/mgen.0.001057)
Supplement: Supplementary material 2 [file mgen-9-1057-s002.xlsx]

## Sheet: Supp T 2
PubMLST ID	isolate	country	continent	year	Ng_cgc_400	pbla type	pConj type
2855	FA1090	USA	North America	1980	286	absent	absent
13682	NG0N 04-085	Japan	Asia	2004	NA	absent	absent
13685	NCCP11945	South Korea	Asia	2005	3	absent	absent
14729	MS-11	USA	North America	1960	288	absent	absent
15698	DGI2	USA	North America	NA	292	absent	absent
15935	PID24	USA	North America	NA	358	absent	absent
15936	DGI18	USA	North America	NA	358	absent	absent
21065	TCDC-NG08107	NA	NA	2008	8	absent	absent
21066	PID18	NA	NA	NA	292	absent	absent
21067	1291	NA	NA	NA	293	absent	absent
21068	PID1	NA	NA	NA	294	absent	absent
21070	F62	NA	NA	NA	295	absent	absent
21071	SK-92-679	NA	NA	NA	13	absent	NA
21072	SK-93-1035	NA	NA	NA	NA	absent	absent
21073	PID332	NA	NA	NA	296	absent	absent
26827	12028_2010	Ireland	Europe	2010	292	pbla.1	absent
27090	S339	UK	Europe	1997	NA	absent	absent
27091	S405	UK	Europe	1997	297	absent	absent
27092	S364	UK	Europe	1997	NA	absent	absent
27093	S359	UK	Europe	1997	297	absent	absent
27094	S349	UK	Europe	1997	NA	absent	absent
27095	S492	UK	Europe	1997	NA	absent	absent
27096	S461	UK	Europe	1997	NA	absent	absent
27097	S511	UK	Europe	1997	NA	absent	absent
27098	NS028	UK	Europe	1999	NA	absent	absent
27099	ERR029268	NA	NA	NA	297	absent	absent
27100	S346	UK	Europe	1997	NA	absent	absent
27101	ERR049036	NA	NA	NA	NA	absent	absent
27102	S465	UK	Europe	1997	NA	absent	absent
27103	S366	UK	Europe	1997	NA	absent	absent
27104	S526	UK	Europe	1997	NA	absent	absent
27105	S330	UK	Europe	1997	NA	absent	absent
27106	S343	UK	Europe	1997	297	absent	absent
27107	ERR049034	NA	NA	NA	NA	absent	absent
27108	S203	UK	Europe	1996	NA	absent	absent
27109	S491	UK	Europe	1997	NA	absent	absent
27110	S493	UK	Europe	1997	297	absent	absent
27111	S329	UK	Europe	1997	NA	absent	absent
27112	S358	UK	Europe	1997	NA	absent	absent
27113	S449	UK	Europe	1997	NA	absent	absent
27114	S105	UK	Europe	1995	NA	absent	absent
27115	S361	UK	Europe	1997	NA	absent	absent
27116	S319	UK	Europe	1997	NA	absent	absent
27117	S453	UK	Europe	1997	NA	absent	absent
27118	S158	UK	Europe	1996	NA	absent	absent
27119	S276	UK	Europe	1996	297	absent	absent
27120	NS008	UK	Europe	1999	NA	absent	absent
27121	S206	UK	Europe	1996	297	absent	absent
27122	S092	UK	Europe	1995	NA	absent	absent
27123	NS031	UK	Europe	1999	NA	absent	absent
27124	S283	UK	Europe	1996	NA	absent	absent
27125	S280	UK	Europe	1996	297	absent	absent
27126	S292	UK	Europe	1996	297	absent	absent
27127	NS056	UK	Europe	1999	NA	absent	absent
27128	S096	UK	Europe	1995	NA	absent	absent
27129	S509	UK	Europe	1997	NA	absent	absent
27130	S320	UK	Europe	1997	NA	absent	absent
27131	S079	UK	Europe	1995	NA	absent	absent
27132	S446	UK	Europe	1997	NA	absent	absent
27133	S081	UK	Europe	1995	297	absent	absent
27134	S448	UK	Europe	1997	NA	absent	absent
27135	S488	UK	Europe	1997	NA	absent	absent
27136	S481	UK	Europe	1997	NA	absent	absent
27137	S427	UK	Europe	1997	297	absent	absent
27138	S352	UK	Europe	1997	NA	absent	absent
27139	S278	UK	Europe	1996	NA	absent	absent
27140	S058	UK	Europe	1995	297	absent	absent
27141	S041	UK	Europe	1995	NA	absent	absent
27142	S207	UK	Europe	1996	297	absent	absent
27143	ERR029248	NA	NA	NA	297	absent	absent
27144	S458	UK	Europe	1997	NA	absent	absent
27145	S377	UK	Europe	1997	NA	absent	absent
27146	S474	UK	Europe	1997	297	absent	absent
27147	S350	UK	Europe	1997	297	absent	absent
27148	S151	UK	Europe	1996	297	absent	absent
27149	S310	UK	Europe	1997	NA	absent	absent
27150	S106	UK	Europe	1995	297	absent	absent
27151	S360	UK	Europe	1997	NA	absent	absent
27152	S153a	UK	Europe	1996	NA	absent	absent
27153	S201	UK	Europe	1996	NA	absent	absent
27154	S281	UK	Europe	1996	297	absent	absent
27155	NS105	UK	Europe	2000	NA	absent	absent
27156	S302	UK	Europe	1996	297	absent	absent
27157	S135	UK	Europe	1996	297	absent	absent
27158	S464	UK	Europe	1997	NA	absent	absent
27159	S073	UK	Europe	1995	297	absent	absent
27160	S515	UK	Europe	1997	NA	absent	absent
27161	S353	UK	Europe	1997	NA	absent	absent
27162	S006	UK	Europe	1995	297	absent	absent
27163	S293	UK	Europe	1996	297	absent	absent
27164	S524	UK	Europe	1997	NA	absent	absent
27165	ERR049035	NA	NA	NA	NA	absent	absent
27166	S217	UK	Europe	1996	297	absent	absent
27167	S508	UK	Europe	1997	NA	absent	absent
27168	ERR049044	NA	NA	NA	NA	absent	absent
27169	S441	UK	Europe	1997	NA	absent	absent
27170	S255	UK	Europe	1996	NA	absent	absent
27171	S289	UK	Europe	1996	NA	absent	absent
27172	S163	UK	Europe	1996	NA	absent	absent
27173	S387	UK	Europe	1997	NA	absent	absent
27174	S141	UK	Europe	1996	297	absent	absent
27175	S316	UK	Europe	1996	NA	absent	absent
27176	S155	UK	Europe	1996	NA	absent	absent
27177	S478	UK	Europe	1997	NA	absent	absent
27178	S142	UK	Europe	1996	NA	absent	absent
27179	ERR049033	NA	NA	NA	NA	absent	absent
27180	NS055	UK	Europe	1999	NA	absent	absent
27181	NS101	UK	Europe	2000	NA	absent	absent
27182	S517	UK	Europe	1997	297	absent	absent
27183	S368	UK	Europe	1997	NA	absent	absent
27184	S290	UK	Europe	1996	297	absent	absent
27185	S306	UK	Europe	1996	297	absent	absent
27186	S256	UK	Europe	1996	297	absent	absent
27187	S152	UK	Europe	1996	297	absent	absent
27188	S149	UK	Europe	1996	297	absent	absent
27189	S311	UK	Europe	1997	NA	absent	absent
27190	S100	UK	Europe	1995	297	absent	absent
27191	S466	UK	Europe	1997	297	absent	absent
27192	S184	UK	Europe	1996	297	absent	absent
27193	S078	UK	Europe	1995	297	absent	absent
27194	S525	UK	Europe	1997	NA	absent	absent
27195	S308	UK	Europe	1997	297	absent	absent
27196	S373	UK	Europe	1997	NA	absent	absent
27197	S241	UK	Europe	1996	297	absent	absent
27198	S257	UK	Europe	1996	297	absent	absent
27199	S522	UK	Europe	1997	297	absent	absent
27200	S098	UK	Europe	1995	297	absent	absent
27201	S463	UK	Europe	1997	297	absent	absent
27202	S253	UK	Europe	1996	297	absent	absent
27203	S514	UK	Europe	1997	297	absent	absent
27204	S415	UK	Europe	1997	297	absent	absent
27205	S154	UK	Europe	1996	297	absent	absent
27206	S317	UK	Europe	1997	297	absent	absent
27207	S407	UK	Europe	1997	297	absent	absent
27208	S414	UK	Europe	1997	297	absent	absent
27209	S438	UK	Europe	1997	297	absent	absent
27210	S423	UK	Europe	1997	297	absent	absent
27211	S425	UK	Europe	1997	297	absent	absent
27212	S417	UK	Europe	1997	297	absent	absent
27213	S424	UK	Europe	1997	297	absent	absent
27214	S399	UK	Europe	1997	297	absent	absent
27215	S378	UK	Europe	1997	297	absent	absent
27216	S401	UK	Europe	1997	297	absent	absent
27217	S430	UK	Europe	1997	297	absent	absent
27218	S380	UK	Europe	1997	297	absent	absent
27219	S416	UK	Europe	1997	297	absent	absent
27220	S419	UK	Europe	1997	297	absent	absent
27221	S397	UK	Europe	1997	297	absent	absent
27222	S418	UK	Europe	1997	297	absent	absent
27223	S382	UK	Europe	1997	297	absent	absent
27224	S406	UK	Europe	1997	297	absent	absent
27225	S433	UK	Europe	1997	297	absent	absent
27226	S288	UK	Europe	1996	NA	absent	absent
27227	ERR049024	NA	NA	NA	NA	absent	absent
27228	MS11	USA	North America	1960	NA	absent	absent
27230	GCGS0010	USA	North America	2009	3	absent	absent
27231	GCGS0062	USA	North America	2009	3	absent	absent
27232	GCGS0138	USA	North America	2010	3	absent	absent
27233	GCGS0198	USA	North America	2009	3	absent	absent
27234	GCGS0144	USA	North America	2009	3	absent	absent
27235	GCGS0074	USA	North America	2009	17	absent	absent
27236	GCGS0230	USA	North America	2010	3	absent	absent
27237	GCGS0038	USA	North America	2009	3	absent	absent
27238	GCGS0018	USA	North America	2009	3	absent	absent
27239	GCGS0226	USA	North America	2010	3	absent	absent
27240	GCGS0098	USA	North America	2010	3	absent	absent
27241	GCGS0126	USA	North America	2010	3	absent	absent
27242	GCGS0128	USA	North America	2010	3	absent	absent
27243	GCGS0174	USA	North America	2010	3	absent	absent
27244	GCGS0204	USA	North America	2010	3	absent	absent
27245	GCGS0083	USA	North America	2009	3	absent	absent
27246	ERR173150	NA	NA	NA	NA	absent	NA
27247	GCGS0228	USA	North America	2009	3	absent	absent
27248	GCGS0176	USA	North America	2010	3	absent	absent
27249	GCGS0224	USA	North America	2009	3	absent	absent
27250	GCGS0156	USA	North America	2010	3	absent	absent
27251	GCGS0084	USA	North America	2009	3	absent	absent
27252	GCGS0202	USA	North America	2009	3	absent	absent
27253	GCGS0136	USA	North America	2010	3	absent	absent
27254	GCGS0092	USA	North America	2010	3	absent	absent
27255	GCGS0118	USA	North America	2010	3	absent	absent
27256	GCGS0009	USA	North America	2009	3	absent	absent
27257	GCGS0192	USA	North America	2010	3	absent	absent
27258	GCGS0110	USA	North America	2010	3	absent	absent
27259	GCGS0032	USA	North America	2009	18	absent	absent
27260	GCGS0096	USA	North America	2010	3	absent	absent
27261	GCGS0120	USA	North America	2009	3	absent	absent
27262	ERR173152	NA	NA	NA	NA	absent	pConj.6
27263	GCGS0218	USA	North America	2009	3	absent	absent
27264	GCGS0060	USA	North America	2009	18	absent	absent
27265	GCGS0044	USA	North America	2009	18	absent	absent
27266	GCGS0172	USA	North America	2010	19	pbla.3	absent
27267	GCGS0208	USA	North America	2009	298	absent	NA
27268	GCGS0180	USA	North America	2009	21	absent	pConj.1
27269	GCGS0188	USA	North America	2009	21	absent	pConj.1
27270	GCGS0200	USA	North America	2009	22	absent	absent
27271	GCGS0064	USA	North America	2009	19	absent	NA
27272	GCGS0212	USA	North America	2009	21	absent	pConj.1
27273	GCGS0142	USA	North America	2009	24	absent	absent
27274	GCGS0112	USA	North America	2009	298	absent	pConj.5
27275	GCGS0210	USA	North America	2009	21	absent	pConj.1
27276	GCGS0008	USA	North America	2009	21	absent	pConj.1
27277	GCGS0186	USA	North America	2009	21	pbla.1	pConj.1
27278	GCGS0216	USA	North America	2009	21	pbla.1	pConj.1
27279	GCGS0090	USA	North America	2009	21	pbla.1	pConj.1
27280	GCGS154	USA	North America	2009	25	pbla.3	pConj.3
27281	GCGS0146	USA	North America	2009	21	pbla.1	pConj.1
27282	GCGS0242	USA	North America	2010	3	absent	absent
27283	ERR191744	USA	North America	NA	24	absent	absent
27284	GCGS0117	USA	North America	2010	3	absent	absent
27285	GCGS0082	USA	North America	2009	27	absent	NA
27286	GCGS222	USA	North America	2009	3	absent	absent
27287	GCGS0113	USA	North America	2010	3	absent	absent
27288	GCGS0102	USA	North America	2010	3	absent	absent
27289	GCGS0179	USA	North America	2010	3	absent	absent
27290	GCGS0199	USA	North America	2010	3	absent	absent
27291	GCGS029	USA	North America	NA	3	absent	absent
27292	GCGS0050	USA	North America	2009	39	absent	absent
27293	GCGS0170	USA	North America	2010	18	absent	absent
27294	GCGS0223	USA	North America	2010	3	absent	absent
27295	GCGS0114	USA	North America	2009	3	absent	absent
27296	GCGS0237	USA	North America	2010	3	absent	absent
27297	GCGS0168	USA	North America	2010	18	absent	absent
27298	GCGS0063	USA	North America	2009	3	absent	absent
27299	GCGS0105	USA	North America	2010	3	absent	absent
27300	GCGS0152	USA	North America	2010	3	absent	absent
27301	GCGS0027	USA	North America	2009	3	absent	absent
27302	GCGS0238	USA	North America	2009	3	absent	absent
27303	GCGS0164	USA	North America	2009	18	absent	absent
27304	GCGS0175	USA	North America	2010	3	absent	absent
27305	GCGS0219	USA	North America	2010	3	absent	absent
27306	GCGS0043	USA	North America	2009	3	absent	absent
27307	GCGS0040	USA	North America	2009	29	pbla.2	pConj.3
27308	GCGS239	USA	North America	2010	3	absent	absent
27309	GCGS0143	USA	North America	2010	3	absent	absent
27310	GCGS0093	USA	North America	2010	3	absent	absent
27311	GCGS0169	USA	North America	2010	3	absent	absent
27312	GCGS0047	USA	North America	2009	3	absent	absent
27313	GCGS0046	USA	North America	2009	3	absent	absent
27314	GCGS0137	USA	North America	2010	3	absent	absent
27315	GCGS0003	USA	North America	2009	3	absent	absent
27316	GCGS0091	USA	North America	2010	3	absent	absent
27317	GCGS0135	USA	North America	2010	3	absent	absent
27318	GCGS0005	USA	North America	2009	3	absent	absent
27319	GCGS0030	USA	North America	2009	3	absent	absent
27320	GCGS0054	USA	North America	2009	3	absent	absent
27321	GCGS0217	USA	North America	2010	3	absent	absent
27322	ERR191742	USA	North America	NA	NA	absent	absent
27323	GCGS0163	USA	North America	2010	3	absent	absent
27324	GCGS0129	USA	North America	2010	3	absent	absent
27325	GCGS0022	USA	North America	2009	18	absent	absent
27326	GCGS0051	USA	North America	2009	3	absent	absent
27327	GCGS0116	USA	North America	2009	18	absent	absent
27328	GCGS0069	USA	North America	2009	3	absent	absent
27329	GCGS0157	USA	North America	2010	3	absent	absent
27330	GCGS0048	USA	North America	2009	3	absent	absent
27331	GCGS0127	USA	North America	2010	3	absent	absent
27332	GCGS0209	USA	North America	2010	3	absent	absent
27333	GCGS0196	USA	North America	2010	3	absent	absent
27334	GCGS148	USA	North America	2009	3	absent	absent
27335	GCGS0187	USA	North America	2010	3	absent	absent
27336	GCGS0045	USA	North America	2009	3	absent	absent
27337	ERR191754	USA	North America	NA	3	absent	absent
27338	GCGS0173	USA	North America	2010	3	absent	absent
27339	GCGS0167	USA	North America	2010	3	absent	absent
27340	GCGS0134	USA	North America	2009	18	absent	absent
27341	GCGS0039	USA	North America	2009	3	absent	absent
27342	GCGS0132	USA	North America	2009	3	absent	absent
27343	GCGS0024	USA	North America	2009	29	pbla.2	pConj.3
27344	GCGS0197	USA	North America	2010	3	absent	absent
27345	GCGS0107	USA	North America	2010	3	absent	absent
27346	GCGS0087	USA	North America	2009	3	absent	absent
27347	GCGS0194	USA	North America	2009	3	absent	absent
27348	GCGS0191	USA	North America	2010	3	absent	absent
27349	GCGS0234	USA	North America	2010	3	absent	absent
27350	GCGS0231	USA	North America	2010	3	absent	absent
27351	GCGS0171	USA	North America	2010	3	absent	absent
27352	GCGS0115	USA	North America	2010	3	absent	absent
27353	GCGS0214	USA	North America	2009	3	absent	absent
27354	GCGS0207	USA	North America	2010	3	absent	absent
27355	GCGS0119	USA	North America	2010	3	absent	absent
27356	GCGS0049	USA	North America	2009	3	absent	absent
27357	GCGS0035	USA	North America	2009	3	absent	absent
27358	GCGS0055	USA	North America	2009	3	absent	absent
27359	GCGS0065	USA	North America	2009	3	absent	absent
27360	GCGS0124	USA	North America	2010	3	absent	absent
27361	GCGS0100	USA	North America	2010	19	absent	absent
27362	GCGS0227	USA	North America	2010	3	absent	absent
27363	GCGS133	USA	North America	2010	3	absent	absent
27364	GCGS0184	USA	North America	2009	30	pbla.3	pConj.5
27365	GCGS0080	USA	North America	2009	3	absent	absent
27366	GCGS0206	USA	North America	2009	18	absent	absent
27367	GCGS0007	USA	North America	2009	3	absent	absent
27368	GCGS0121	USA	North America	2010	3	absent	absent
27369	GCGS0233	USA	North America	2010	3	absent	absent
27370	GCGS0059	USA	North America	2009	3	absent	absent
27371	GCGS0071	USA	North America	2009	3	absent	absent
27372	GCGS0220	USA	North America	2009	3	absent	absent
27373	GCGS0097	USA	North America	2010	3	absent	absent
27374	GCGS0031	USA	North America	2009	3	absent	absent
27375	GCGS0017	USA	North America	2009	3	absent	absent
27376	GCGS0225	USA	North America	2010	3	absent	absent
27377	GCGS0221	USA	North America	2010	3	absent	absent
27378	GCGS0211	USA	North America	2010	3	absent	absent
27379	GCGS0019	USA	North America	2009	3	absent	absent
27380	GCGS0042	USA	North America	2009	3	absent	absent
27381	GCGS0104	USA	North America	2010	3	absent	absent
27382	GCGS0147	USA	North America	2010	3	absent	absent
27383	GCGS0078	USA	North America	2009	18	absent	absent
27384	GCGS0190	USA	North America	2010	18	absent	absent
27385	GCGS0079	USA	North America	2009	3	absent	absent
27386	GCGS0145	USA	North America	2010	3	absent	absent
27387	GCGS0125	USA	North America	2010	3	absent	absent
27388	GCGS0141	USA	North America	2010	3	absent	absent
27389	GCGS0075	USA	North America	2009	3	absent	absent
27390	GCGS0053	USA	North America	2009	3	absent	absent
27391	GCGS0023	USA	North America	2009	3	absent	absent
27392	GCGS0181	USA	North America	2010	3	absent	absent
27393	GCGS159	USA	North America	2010	3	absent	absent
27394	GCGS0235	USA	North America	2010	3	absent	absent
27395	GCGS0076	USA	North America	2009	3	absent	absent
27396	GCGS0149	USA	North America	2010	3	absent	absent
27397	GCGS0229	USA	North America	2010	3	absent	absent
27398	GCGS0139	USA	North America	2010	3	absent	absent
27399	GCGS0185	USA	North America	2010	3	absent	absent
27400	GCGS0081	USA	North America	2009	3	absent	absent
27401	GCGS0077	USA	North America	2009	3	absent	absent
27402	GCGS0201	USA	North America	2010	3	absent	absent
27403	GCGS0213	USA	North America	2010	3	absent	absent
27404	GCGS0028	USA	North America	2009	3	absent	absent
27405	GCGS0020	USA	North America	2009	3	absent	absent
27406	GCGS0067	USA	North America	2009	3	absent	absent
27407	GCGS0203	USA	North America	2010	3	absent	absent
27408	GCGS0161	USA	North America	2010	3	absent	absent
27409	GCGS0215	USA	North America	2010	3	absent	absent
27410	GCGS0058	USA	North America	2009	3	absent	absent
27411	GCGS0012	USA	North America	2009	19	absent	absent
27412	GCGS0153	USA	North America	2010	3	absent	absent
27413	GCGS0131	USA	North America	2010	3	absent	absent
27414	GCGS0021	USA	North America	2009	3	absent	absent
27415	GCGS0066	USA	North America	2009	3	absent	absent
27416	GCGS0189	USA	North America	2010	3	absent	absent
27417	GCGS0183	USA	North America	2010	3	pbla.3	absent
27418	GCGS0057	USA	North America	2009	3	absent	absent
27419	GCGS0073	USA	North America	2009	3	absent	absent
27420	GCGS0236	USA	North America	2010	3	absent	absent
27421	GCGS0109	USA	North America	2010	3	absent	absent
27422	GCGS0004	USA	North America	2009	3	absent	absent
27423	GCGS0195	USA	North America	2010	3	absent	absent
27424	GCGS140	USA	North America	2010	3	absent	absent
27425	GCGS0158	USA	North America	2009	3	absent	absent
27426	GCGS0160	USA	North America	2009	3	absent	absent
27427	GCGS0151	USA	North America	2010	3	absent	absent
27428	GCGS0122	USA	North America	2010	3	absent	absent
27429	GCGS0001	USA	North America	2009	3	absent	absent
27430	GCGS0155	USA	North America	2010	3	absent	absent
27431	GCGS011	USA	North America	2009	19	absent	absent
27432	GCGS0014	USA	North America	2009	19	absent	absent
27433	GCGS0111	USA	North America	2010	3	absent	absent
27434	GCGS0232	USA	North America	2010	3	absent	absent
27435	GCGS0086	USA	North America	2009	3	absent	absent
27436	GCGS0193	USA	North America	2010	3	absent	absent
27437	GCGS0056	USA	North America	2009	18	absent	absent
27438	GCGS0123	USA	North America	2010	3	absent	absent
27439	GCGS0182	USA	North America	2009	3	absent	absent
27440	GCGS0099	USA	North America	2010	3	absent	absent
27441	GCGS0130	USA	North America	2009	3	absent	absent
27442	GCGS0052	USA	North America	2009	3	absent	absent
27443	GCGS0089	USA	North America	2009	3	absent	absent
27444	GCGS0037	USA	North America	2009	3	absent	absent
27445	GCGS0178	USA	North America	2010	3	absent	absent
27446	GCGS0205	USA	North America	2010	3	absent	absent
27447	GCGS061	USA	North America	2009	3	absent	absent
27448	GCGS0241	USA	North America	2010	3	absent	absent
27449	GCGS0088	USA	North America	2009	3	absent	absent
27450	GCGS0106	USA	North America	2010	3	absent	absent
27451	GCGS0165	USA	North America	2010	3	absent	absent
27452	GCGS0085	USA	North America	2009	3	absent	absent
27453	GCGS0095	USA	North America	2010	3	absent	absent
27454	GCGS0177	USA	North America	2010	3	absent	absent
27455	GCGS0026	USA	North America	2009	18	absent	absent
27456	GCGS0036	USA	North America	2009	3	absent	absent
27457	GCGS0002	USA	North America	2009	3	absent	absent
27458	GCGS0166	USA	North America	2009	3	absent	absent
27459	GCGS0016	USA	North America	2009	19	absent	absent
27460	GCGS0070	USA	North America	2009	3	absent	absent
27461	GCGS0094	USA	North America	2009	3	absent	absent
27462	GCGS0103	USA	North America	2010	3	pbla.3	absent
27463	GCGS0108	USA	North America	2009	3	absent	absent
27464	GCGS0240	USA	North America	2010	18	absent	absent
27465	ERR173153	NA	NA	NA	293	absent	pConj.6
27466	GCGS0034	USA	North America	2009	31	absent	absent
27467	GCGS0006	USA	North America	2009	3	absent	absent
27468	ERR173151	NA	NA	NA	293	absent	pConj.6
27469	GCGS0041	USA	North America	2009	3	absent	absent
27470	GCGS0101	USA	North America	2010	3	pbla.3	absent
27471	GCGS0072	USA	North America	2009	300	absent	NA
27472	GCGS0162	USA	North America	2009	33	pbla.1	pConj.5
27473	GCGS0033	USA	North America	2009	3	absent	pConj.5
27474	GCGS0150	USA	North America	2009	34	pbla.1	pConj.6
27475	GCGS0068	USA	North America	2009	3	absent	absent
31125	MU_NG1	Canada	North America	1991	NA	absent	absent
31128	SK1902	Canada	North America	2006	NA	absent	NA
31129	SK12684	Canada	North America	2006	NA	absent	absent
31178	NM8365	UK	Europe	2011	3	absent	absent
31193	NM9396	UK	Europe	2012	33	absent	pConj.5
31333	W0306	UK	Europe	2004	18	absent	absent
31334	W0322	NA	NA	NA	18	absent	absent
31335	W0362	UK	Europe	2004	18	absent	absent
31336	W0370	UK	Europe	2004	18	absent	absent
31337	W0420	UK	Europe	2004	18	absent	absent
31338	W0492	NA	NA	NA	18	absent	absent
31339	W0550	UK	Europe	2004	18	absent	absent
31340	W0560	UK	Europe	2004	18	absent	absent
31341	W0561	UK	Europe	2004	18	absent	absent
31342	W0563	UK	Europe	2004	18	absent	absent
31343	W0564	NA	NA	NA	18	absent	absent
31344	W0569	UK	Europe	2004	18	absent	absent
31345	W0587	UK	Europe	2004	18	absent	absent
31346	W0592	UK	Europe	2004	18	absent	absent
31347	W0603	UK	Europe	2004	18	absent	absent
31348	W0604	UK	Europe	2004	18	absent	absent
31349	W0611	NA	NA	NA	18	absent	absent
31350	W0613	UK	Europe	2004	18	absent	absent
31351	W0618	NA	NA	NA	18	absent	absent
31352	W0627	UK	Europe	2004	18	absent	absent
31353	W0725	UK	Europe	2004	18	absent	absent
31354	W0749	UK	Europe	2004	18	absent	absent
31355	W0751	UK	Europe	2004	18	absent	absent
31356	W0761	UK	Europe	2004	18	absent	absent
31357	W0762	UK	Europe	2004	18	absent	absent
31358	W0782	NA	NA	NA	18	absent	absent
31359	W0789	UK	Europe	2004	18	absent	absent
31360	W0818	NA	NA	NA	18	absent	absent
31361	W0885	UK	Europe	2004	18	absent	absent
31362	LG0186	UK	Europe	2004	18	absent	absent
31363	LG0394	UK	Europe	2004	18	absent	absent
31364	LG0671	UK	Europe	2004	18	absent	absent
31365	LG1091	UK	Europe	2004	18	absent	absent
31366	LG1291	UK	Europe	2004	18	absent	absent
31367	LG1515	NA	NA	NA	18	absent	absent
31368	LG1721	UK	Europe	2004	18	absent	absent
31369	LG1851	NA	NA	NA	18	absent	absent
31370	LG0199	UK	Europe	2004	18	absent	absent
31371	LG0458	UK	Europe	2004	18	absent	absent
31372	LG0674	NA	NA	NA	18	absent	absent
31373	LG1094	UK	Europe	2004	18	absent	absent
31374	LG1295	UK	Europe	2004	18	absent	absent
31375	LG1548	UK	Europe	2004	18	absent	absent
31376	LG1736	UK	Europe	2004	18	absent	absent
31377	LG1861	UK	Europe	2004	18	absent	absent
31378	LG0205	UK	Europe	2004	18	absent	absent
31379	LG0463	UK	Europe	2004	18	absent	absent
31380	LG0675	UK	Europe	2004	18	absent	absent
31381	LG1114	UK	Europe	2004	18	absent	absent
31382	LG1342	UK	Europe	2004	18	absent	absent
31383	LG1580	UK	Europe	2004	18	absent	absent
31384	LG1737	UK	Europe	2004	18	absent	absent
31385	LG1865	UK	Europe	2004	18	absent	absent
31386	LG0211	UK	Europe	2004	18	absent	absent
31387	LG0465	UK	Europe	2004	18	absent	absent
31388	LG0689	NA	NA	NA	18	absent	absent
31389	LG1126	UK	Europe	2004	18	absent	absent
31390	LG1346	UK	Europe	2004	18	absent	absent
31391	LG1619	UK	Europe	2004	18	absent	absent
31392	LG1739	UK	Europe	2004	18	absent	absent
31393	W0065	UK	Europe	2004	18	absent	absent
31394	LG0241	NA	NA	NA	18	absent	absent
31395	LG0493	UK	Europe	2004	18	absent	absent
31396	LG0735	UK	Europe	2004	18	absent	absent
31397	LG1132	UK	Europe	2004	18	absent	absent
31398	LG1347	NA	NA	NA	18	absent	absent
31399	LG1628	UK	Europe	2004	18	absent	absent
31400	LG1740	UK	Europe	2004	18	absent	absent
31401	W0185	UK	Europe	2004	18	absent	absent
31402	LG0261	UK	Europe	2004	18	absent	absent
31403	LG0516	UK	Europe	2004	18	absent	absent
31404	LG0751	UK	Europe	2004	18	absent	absent
31405	LG1133	UK	Europe	2004	18	absent	absent
31406	LG1349	UK	Europe	2004	18	absent	absent
31407	LG1630	UK	Europe	2004	18	absent	absent
31408	LG1745	UK	Europe	2004	18	absent	absent
31409	W0204	UK	Europe	2004	18	absent	absent
31410	LG0273	UK	Europe	2004	18	absent	absent
31411	LG0541	UK	Europe	2004	18	absent	absent
31412	LG0790	UK	Europe	2004	18	absent	absent
31413	LG1137	UK	Europe	2004	18	absent	absent
31414	LG1365	UK	Europe	2004	18	absent	absent
31415	LG1635	UK	Europe	2004	18	absent	absent
31416	LG1757	UK	Europe	2004	18	absent	absent
31417	W0239	UK	Europe	2004	18	absent	absent
31418	LG0285	UK	Europe	2004	18	absent	absent
31419	LG0571	NA	NA	NA	18	absent	absent
31420	LG0795	UK	Europe	2004	18	absent	absent
31421	LG1197	UK	Europe	2004	18	absent	absent
31422	LG1375	UK	Europe	2004	18	absent	absent
31423	LG1636	UK	Europe	2004	18	absent	absent
31424	LG1781	UK	Europe	2004	18	absent	absent
31425	W0251	UK	Europe	2004	18	absent	absent
31426	LG0311	UK	Europe	2004	18	absent	absent
31427	LG0621	UK	Europe	2004	18	absent	absent
31428	LG0910	UK	Europe	2004	18	absent	absent
31429	LG1244	NA	NA	NA	18	absent	absent
31430	LG1423	UK	Europe	2004	18	absent	absent
31431	LG1644	UK	Europe	2004	18	absent	absent
31432	LG1799	UK	Europe	2004	18	absent	absent
31433	W0255	UK	Europe	2004	18	absent	absent
31434	LG0353	UK	Europe	2004	18	absent	absent
31435	LG0633	UK	Europe	2004	18	absent	absent
31436	LG0931	UK	Europe	2004	18	absent	absent
31437	LG1248	UK	Europe	2004	18	absent	absent
31438	LG1456	NA	NA	NA	18	absent	absent
31439	LG1685	NA	NA	NA	18	absent	absent
31440	LG1810	UK	Europe	2004	18	absent	absent
31441	W0264	UK	Europe	2004	18	absent	absent
31442	LG0355	UK	Europe	2004	18	absent	absent
31443	LG0640	UK	Europe	2004	18	absent	absent
31444	LG0989	UK	Europe	2004	18	absent	absent
31445	LG1274	UK	Europe	2004	18	absent	absent
31446	LG1477	UK	Europe	2004	18	absent	absent
31447	LG1687	UK	Europe	2004	18	absent	absent
31448	LG1834	UK	Europe	2004	18	absent	absent
31449	W0296	UK	Europe	2004	18	absent	absent
31450	LG0383	UK	Europe	2004	18	absent	absent
31451	LG0660	UK	Europe	2004	18	absent	absent
31452	LG1009	NA	NA	NA	18	absent	absent
31453	LG1289	UK	Europe	2004	18	absent	absent
31454	LG1512	NA	NA	NA	18	absent	absent
31455	LG1719	UK	Europe	2004	18	absent	absent
31456	LG1850	UK	Europe	2004	18	absent	absent
31457	POL_12_153	Poland	Europe	2012	18	absent	absent
31458	NO_09_3569	Norway	Europe	2009	3	absent	absent
31459	SI12-21	Slovenia	Europe	2012	3	absent	absent
31460	GC_0808699	Argentina	South America	2008	3	absent	absent
31461	WHO_O	Canada	North America	1991	37	pbla.1	pConj.5
31462	GC_10775	France	Europe	2008	3	absent	absent
31463	590_4	Germany	Europe	2008	18	absent	absent
31464	590_10	Greece	Europe	2008	298	pbla.3	pConj.3
31465	590_68	Spain	Europe	2008	33	absent	pConj.5
31466	GC_0811053	Spain	Europe	2008	3	absent	absent
31467	GC_0817358	Spain	Europe	2008	39	absent	absent
31468	NO_09_O1	Norway	Europe	2009	29	pbla.2	pConj.3
31469	BEL_09_4	Belarus	Europe	2009	304	absent	pConj.1
31470	BEL_09_12	Belarus	Europe	2009	304	absent	pConj.6
31471	10868_8_44	Belarus	Europe	2009	296	absent	NA
31472	BEL_09_43	Belarus	Europe	2009	288	absent	pConj.6
31473	BEL_09_44	Belarus	Europe	2009	3	absent	absent
31474	BEL_09_45	Belarus	Europe	2009	3	absent	absent
31475	BEL_09_8	Belarus	Europe	2009	3	absent	absent
31476	BEL_09_28	Belarus	Europe	2009	305	absent	absent
31477	BEL_09_37	Belarus	Europe	2009	3	absent	absent
31478	SI09_08	Slovenia	Europe	2009	24	absent	absent
31479	EST_10_6	Estonia	Europe	2010	306	absent	absent
31480	EST_10_11TK	Estonia	Europe	2010	21	pbla.1	pConj.1
31481	EST_10_16	Estonia	Europe	2010	3	absent	absent
31482	EST_10_18	Estonia	Europe	2010	296	absent	absent
31483	EST_10_22	Estonia	Europe	2010	219	pbla.1	pConj.1
31484	EST_10_25	Estonia	Europe	2010	3	absent	absent
31485	BEL_10_6	Belarus	Europe	2010	3	absent	absent
31486	BEL_10_46M	Belarus	Europe	2010	3	absent	absent
31487	BEL_10_59M	Belarus	Europe	2010	305	absent	pConj.1
31488	BEL_10_66M	Belarus	Europe	2010	3	absent	absent
31489	POL_10_1	Poland	Europe	2010	33	pbla.1	pConj.5
31490	POL_10_11	Poland	Europe	2010	18	absent	absent
31491	POL_10_24	Poland	Europe	2010	21	pbla.1	pConj.1
31492	POL_10_29	Poland	Europe	2010	29	absent	pConj.3
31493	POL_10_31	Poland	Europe	2010	39	absent	pConj.5
31494	SI10_15	Slovenia	Europe	2010	3	absent	absent
31495	SI10_21	Slovenia	Europe	2010	3	absent	absent
31496	SI10_28	Slovenia	Europe	2010	3	pbla.1	pConj.5
31497	EST_11_8	Estonia	Europe	2011	21	pbla.1	pConj.1
31498	EST_11_14	Estonia	Europe	2011	21	pbla.1	pConj.1
31499	EST_11_17	Estonia	Europe	2011	306	absent	absent
31500	EST_11_24	Estonia	Europe	2011	296	absent	absent
31501	BEL_11_103	Belarus	Europe	2011	3	absent	absent
31502	BEL_11_154	Belarus	Europe	2011	307	absent	absent
31503	BEL_11_163	Belarus	Europe	2011	3	absent	absent
31504	316/-11	Germany	Europe	2011	3	absent	absent
31505	WHO_Y	France	Europe	2011	3	absent	absent
31506	POL_11_54	Poland	Europe	2011	18	absent	absent
31507	POL_11_89	Poland	Europe	2011	21	absent	absent
31508	POL_11_139	Poland	Europe	2011	3	absent	absent
31509	POL_11_148	Poland	Europe	2011	220	absent	pConj.3
31510	SI11-15	Slovenia	Europe	2011	29	absent	NA
31511	EST_12_19	Estonia	Europe	2012	21	pbla.1	pConj.1
31512	EST_12_26	Estonia	Europe	2012	308	absent	NA
31513	POL_12_167	Poland	Europe	2012	3	absent	absent
31514	POL_12_197	Poland	Europe	2012	3	absent	absent
31515	POL_12_B2a	Poland	Europe	2012	3	absent	absent
31516	POL_12_B3a	Poland	Europe	2012	3	absent	absent
31517	SI12-18	Slovenia	Europe	2012	3	absent	absent
31518	SI12-32	Slovenia	Europe	2012	21	pbla.1	pConj.1
31519	SI12-44	Slovenia	Europe	2012	298	absent	pConj.5
31520	NG9701	Japan	Asia	1997	8	absent	absent
31521	NG9803	Japan	Asia	1998	8	absent	absent
31522	989000018	China	Asia	1998	48	absent	absent
31523	989000168	China	Asia	1998	49	absent	pConj.6
31524	989000300	China	Asia	1998	18	absent	absent
31525	989000443	China [Hong Kong]	Asia	1998	309	absent	pConj.6
31526	989000163	Indonesia	Asia	1998	310	absent	pConj.3
31527	989000076	Malaysia	Asia	1998	298	pbla.3	pConj.5
31528	989000021	Philippines	Asia	1998	22	pbla.1	absent
31529	989000027	Philippines	Asia	1998	52	pbla.2	pConj.6
31530	989000038	Philippines	Asia	1998	298	absent	pConj.5
31531	989000039	Philippines	Asia	1998	298	absent	pConj.5
31532	989000375	Philippines	Asia	1998	25	pbla.3	pConj.5
31533	989000070	Thailand	Asia	1998	222	pbla.2	pConj.3
31534	989000077	Thailand	Asia	1998	54	absent	pConj.3
31535	989000080	Thailand	Asia	1998	223	absent	pConj.3
31536	989000438	NA	NA	NA	56	pbla.2	pConj.3
31537	NG9914	Japan	Asia	1999	8	absent	absent
31538	999000076	NA	NA	NA	24	absent	absent
31539	999000079	NA	NA	NA	311	pbla.3	absent
31540	999000049	NA	NA	NA	312	absent	pConj.6
31541	999000099	NA	NA	NA	298	pbla.3	pConj.5
31542	999000013	NA	NA	NA	298	absent	pConj.5
31543	999000020	NA	NA	NA	222	absent	pConj.3
31544	IN_09_3306	India	Asia	2009	34	absent	NA
31545	IN_10_167	India	Asia	2010	60	absent	absent
31546	IN_10_1094	India	Asia	2010	34	absent	absent
31547	IN_10_1148	India	Asia	2010	24	absent	absent
31548	IN_10_104	Bhutan	Asia	2010	61	pbla.1	pConj.1
31549	IN_10_116	Bhutan	Asia	2010	61	pbla.1	pConj.1
31550	BX4109	Pakistan	Asia	2010	21	pbla.1	pConj.1
31551	989000164	Brazil	South America	1998	3	absent	absent
31552	999000004	NA	NA	1998	298	pbla.3	pConj.5
31553	989000034	Cuba	North America	1998	63	absent	pConj.6
31554	989000209	Cuba	North America	1998	64	pbla.1	pConj.1
31555	989000277	Cuba	North America	1998	64	pbla.1	pConj.1
31556	989000371	Cuba	North America	1998	224	absent	pConj.3
31557	989000062	Jamaica	North America	1998	66	absent	pConj.3
31558	989000310	Jamaica	North America	1998	314	absent	pConj.5
31559	GC_0809944	Brazil	South America	2008	315	absent	pConj.5
31560	GC_0817560	Chile	South America	2008	3	absent	absent
31561	14_358	Ecuador	South America	2008	69	pbla.1	pConj.3
31562	WHO_F	Canada	North America	1990	316	absent	absent
31563	989000059	USA	North America	1998	71	absent	absent
31564	989000236	USA	North America	1998	3	absent	absent
31565	989000408	USA	North America	1998	33	absent	pConj.5
31566	WHO_P	USA	North America	1999	3	absent	absent
31567	359000082	USA	North America	2003	3	absent	absent
31568	259000214	UK	Europe	1986	33	pbla.1	absent
31569	259000217	UK	Europe	1989	39	absent	absent
31570	259000218	UK	Europe	1989	297	absent	absent
31571	259000220	UK	Europe	1989	296	absent	absent
31572	259000216	UK	Europe	1990	317	absent	absent
31573	259000213	UK	Europe	1993	318	absent	absent
31574	259000221	UK	Europe	1993	74	pbla.1	absent
31575	259000222	UK	Europe	1993	293	absent	absent
31576	259000223	UK	Europe	1993	8	absent	absent
31577	259000224	UK	Europe	1993	319	absent	absent
31578	989000124	Denmark	Europe	1998	24	absent	absent
31579	989000439	Germany	Europe	1998	308	absent	absent
31580	989000145	Greece	Europe	1998	37	absent	pConj.5
31581	989000146	Greece	Europe	1998	37	absent	pConj.5
31582	989000120	Norway	Europe	1998	320	absent	pConj.1
31583	989000133	Poland	Europe	1998	304	absent	absent
31584	989000170	Poland	Europe	1998	288	absent	absent
31585	989000352	Romania	Europe	1998	37	pbla.1	pConj.5
31586	989000380	Russia	Asia	1998	77	absent	absent
31587	989000257	Russia	Asia	1998	77	absent	absent
31588	989000326	Russia	Asia	1998	304	absent	absent
31589	989000089	Spain	Europe	1998	33	absent	NA
31590	989000404	Spain	Europe	1998	317	absent	absent
31591	989000419	Spain	Europe	1998	24	absent	absent
31592	989000026	UK	Europe	1998	52	pbla.2	pConj.6
31593	999000071	Spain	Europe	1999	3	absent	absent
31594	999000056	The Netherlands	Europe	1999	77	absent	absent
31595	05_590_385	UK	Europe	2004	321	absent	pConj.7
31596	05_590_246	Russia	Asia	2004	3	absent	absent
31597	05_590_269	Russia	Asia	2004	3	absent	absent
31598	05_590_290	Russia	Asia	2004	322	absent	absent
31599	2801	The Netherlands	Europe	2008	3	absent	absent
31600	1902	The Netherlands	Europe	2008	3	absent	absent
31601	2201	The Netherlands	Europe	2008	3	absent	absent
31602	GC_0806956	Armenia	Asia	2008	304	absent	NA
31603	590_344	Bulgaria	Europe	2008	3	absent	absent
31604	590_163	Denmark	Europe	2008	19	absent	absent
31605	590_318	Finland	Europe	2008	3	absent	absent
31606	590_345	NA	NA	NA	21	pbla.1	pConj.1
31607	590_2	NA	NA	NA	21	pbla.1	pConj.1
31608	590_277	Poland	Europe	2008	323	pbla.2	pConj.3
31609	590_267	Slovakia	Europe	2008	33	absent	pConj.5
31610	GC_0818546	Spain	Europe	2008	3	absent	absent
31611	GC_0804060	Spain	Europe	2008	18	absent	absent
31612	590_302	Turkey	Asia	2008	307	absent	absent
31613	590_319	Turkey	Asia	2008	81	absent	absent
31614	590_174	UK	Europe	2008	81	absent	absent
31615	SI08_01	NA	NA	NA	3	absent	absent
31616	SI08_05	NA	NA	NA	3	absent	absent
31617	SI08_07	Slovenia	Europe	2008	39	absent	absent
31618	SI08_22	Slovenia	Europe	2008	3	absent	absent
31619	SI08_26	Slovenia	Europe	2008	3	absent	absent
31620	NO_09_3580	Norway	Europe	2009	18	absent	absent
31621	NO_09_3583	Norway	Europe	2009	82	pbla.1	pConj.3
31622	NO_09_3595	Norway	Europe	2009	33	pbla.1	pConj.5
31623	NO_09_3612	Norway	Europe	2009	3	absent	absent
31624	NO_09_3616	Norway	Europe	2009	3	absent	absent
31625	NO_09_S4	Norway	Europe	2009	29	pbla.2	pConj.3
31626	NO_09_HUS20	Norway	Europe	2009	21	absent	absent
31627	EST_09_5	Estonia	Europe	2009	324	absent	absent
31628	10868_8_49	Belarus	Europe	2009	3	absent	absent
31629	SI09_04	Slovenia	Europe	2009	3	absent	absent
31630	SI09_11	Slovenia	Europe	2009	21	pbla.1	pConj.1
31631	SI09_12	Slovenia	Europe	2009	18	absent	absent
31632	BEL_10_33	Belarus	Europe	2010	296	absent	pConj.1
31633	BEL_10_41	Belarus	Europe	2010	3	absent	absent
31634	10_590_246	Spain	Europe	2010	3	absent	absent
31635	POL_10_5	Poland	Europe	2010	220	absent	pConj.3
31636	POL_10_12	Poland	Europe	2010	325	absent	pConj.6
31637	POL_10_17	Poland	Europe	2010	21	pbla.1	pConj.1
31638	POL_10_21	Poland	Europe	2010	29	absent	pConj.3
31639	POL_10_22	Poland	Europe	2010	187	absent	NA
31640	SI10_05	Slovenia	Europe	2010	21	pbla.1	pConj.1
31641	SI10_13	Slovenia	Europe	2010	297	absent	absent
31642	BEL_11_116	Belarus	Europe	2011	3	absent	absent
31643	BEL_11_126	Belarus	Europe	2011	304	absent	absent
31644	75/-12	NA	NA	NA	18	absent	absent
31645	POL_11_79	Poland	Europe	2011	3	absent	absent
31646	POL_11_80	Poland	Europe	2011	3	absent	absent
31647	POL_11_116	Poland	Europe	2011	3	absent	absent
31648	POL_11_129	Poland	Europe	2011	3	absent	absent
31649	POL_11_131	Poland	Europe	2011	3	absent	absent
31650	POL_11_133	Poland	Europe	2011	29	absent	pConj.3
31651	SI11-10	Slovenia	Europe	2011	37	pbla.1	pConj.5
31652	SI11-14	Slovenia	Europe	2011	3	absent	absent
31653	EST_12_20	Estonia	Europe	2012	306	absent	absent
31654	EST_12_21	Estonia	Europe	2012	219	pbla.1	pConj.1
31655	EST_12_23	Estonia	Europe	2012	304	absent	absent
31656	POL_12_154	Poland	Europe	2012	3	absent	absent
31657	POL_12_159	Poland	Europe	2012	220	absent	NA
31658	POL_12_170	Poland	Europe	2012	3	absent	absent
31659	POL_12_187	Poland	Europe	2012	3	absent	absent
31660	POL_12_214	Poland	Europe	2012	3	absent	absent
31661	SI12-08	Slovenia	Europe	2012	24	absent	absent
31662	215/-02	Thailand	Asia	1979	326	pbla.2	pConj.5
31663	WHO_M	Australia	Oceania	1992	81	pbla.1	pConj.5
31664	WHO_L	Australia	Oceania	1996	312	absent	pConj.6
31665	WHO_J	Australia	Oceania	1996	87	pbla.2	absent
31666	WHO_I	Australia	Oceania	1997	327	absent	pConj.6
31667	NG9712	Japan	Asia	1997	8	absent	absent
31668	NG9811	Japan	Asia	1998	8	absent	absent
31669	989000269	China	Asia	1998	49	absent	absent
31670	989000050	Indonesia	Asia	1998	231	pbla.2	pConj.3
31671	989000181	Malaysia	Asia	1998	71	absent	absent
31672	989000294	Philippines	Asia	1998	90	pbla.2	pConj.3
31673	989000441	Philippines	Asia	1998	22	pbla.1	absent
31674	989000019	Thailand	Asia	1998	18	absent	absent
31675	989000060	Thailand	Asia	1998	91	absent	pConj.3
31676	989000091	Thailand	Asia	1998	92	pbla.2	pConj.6
31677	989000103	Thailand	Asia	1998	298	pbla.3	pConj.5
31678	989000104	Thailand	Asia	1998	93	absent	NA
31679	989000142	NA	NA	NA	91	pbla.2	pConj.3
31680	989000176	NA	NA	NA	275	pbla.2	pConj.3
31681	NG9901	NA	NA	NA	325	pbla.2	pConj.6
31683	999000133	NA	NA	NA	309	absent	pConj.6
31684	999000023	NA	NA	NA	54	absent	pConj.3
31685	GCGS0013	USA	North America	2009	24	absent	absent
31686	GCGS0015	USA	North America	2009	24	absent	absent
31687	999000027	Thailand	Asia	1999	312	absent	pConj.6
31688	999000072	Thailand	Asia	1999	329	pbla.3	pConj.5
31689	999000085	Thailand	Asia	1999	276	absent	absent
31690	999000116	Thailand	Asia	1999	277	absent	pConj.3
31691	NG0031	Japan	Asia	2000	8	absent	absent
31692	NG0047	Japan	Asia	2000	8	absent	absent
31693	NG0002	Japan	Asia	2000	3	absent	absent
31694	NG0005	Japan	Asia	2000	312	absent	NA
31695	WHO_K	Japan	Asia	2003	8	absent	absent
31696	05_590_12	Australia	Oceania	2004	321	absent	NA
31697	05_590_11	Australia	Oceania	2004	33	absent	pConj.5
31698	05_590_29	Australia	Oceania	2004	3	absent	absent
31699	NG0526	Japan	Asia	2005	8	absent	absent
31700	IN_07_1574	India	Asia	2007	34	absent	pConj.6
31701	IN_07_1808	India	Asia	2007	330	absent	absent
31702	08_590_281	China	Asia	2008	3	pbla.2	absent
31703	08_590_382	China	Asia	2008	29	absent	pConj.3
31704	08_590_411	Japan	Asia	2008	3	absent	absent
31705	08_590_215	Indonesia	Asia	2008	278	pbla.2	pConj.3
31706	08_590_61	Philippines	Asia	2008	298	pbla.3	pConj.5
31707	08_590_372	Philippines	Asia	2008	331	absent	pConj.6
31708	08_590_8	Thailand	Asia	2008	21	pbla.1	pConj.3
31709	IN_09_3090	India	Asia	2009	332	absent	absent
31710	IN_09_2806	India	Asia	2009	34	pbla.1	pConj.5
31711	IN_09_3293	India	Asia	2009	34	absent	absent
31712	IN_09_3501	India	Asia	2009	34	pbla.1	pConj.5
31713	IN_09_3782	India	Asia	2009	24	absent	absent
31714	IN_09_5163	India	Asia	2009	3	absent	absent
31715	BX5602	Pakistan	Asia	2009	34	absent	pConj.4
31716	BX6956	Pakistan	Asia	2009	34	absent	absent
31717	BX7087	Pakistan	Asia	2009	21	absent	pConj.1
31718	W8934	Pakistan	Asia	2009	34	pbla.1	pConj.5
31719	IN_10_449	India	Asia	2010	34	absent	absent
31720	IN_10_1457	India	Asia	2010	333	pbla.1	pConj.3
31721	IN_10_1412	India	Asia	2010	312	absent	absent
31722	IN_10_1221	India	Asia	2010	335	absent	absent
31723	IN_10_1820	India	Asia	2010	106	pbla.1	pConj.5
31724	IN_10_1832	India	Asia	2010	61	pbla.1	absent
31725	IN_10_1877	India	Asia	2010	312	absent	absent
31726	IN_10_95	Bhutan	Asia	2010	335	absent	absent
31727	IN_10_195	Bhutan	Asia	2010	335	absent	absent
31728	IN_10_151	Bhutan	Asia	2010	61	pbla.1	pConj.3
31729	IN_10_152	Bhutan	Asia	2010	61	pbla.1	pConj.1
31730	IN_10_145	Bhutan	Asia	2010	61	pbla.1	pConj.1
31731	BX3450	Pakistan	Asia	2010	34	absent	absent
31732	BX4094	Pakistan	Asia	2010	21	pbla.1	pConj.1
31733	10_590_272	Japan	Asia	2010	3	absent	absent
31734	10_590_244	Philippines	Asia	2010	3	absent	absent
31735	BX2715	Pakistan	Asia	2011	107	absent	pConj.5
31736	SI11-01	Slovenia	Europe	2011	21	pbla.1	absent
31737	GC0801038	Philippines	Asia	2008	21	pbla.1	absent
31738	989000202	Greece	Europe	1998	77	absent	absent
31739	NG0109	Japan	Asia	2001	8	absent	absent
31740	KN13_110	Japan	Asia	2001	8	absent	absent
31741	NG0035	Japan	Asia	2000	8	absent	absent
31742	989000022	Philippines	Asia	1998	48	absent	absent
31743	SI11-06	Slovenia	Europe	2011	3	absent	absent
31744	989000161	UK	Europe	1998	NA	absent	absent
31745	989000243	Germany	Europe	1998	312	absent	pConj.6
31746	989000127	Thailand	Asia	1998	312	absent	NA
31747	03_590_188	UK	Europe	2003	312	absent	pConj.6
31748	08_590_278	Thailand	Asia	2008	21	pbla.1	pConj.1
31749	999000022	Poland	Europe	1999	304	absent	absent
31750	NO_09_3581	Norway	Europe	2009	21	absent	pConj.1
31751	999000113	Spain	Europe	1999	37	absent	pConj.5
31752	999000098	UK	Europe	1999	298	pbla.3	pConj.5
31753	08_590_57	Thailand	Asia	2008	21	absent	pConj.1
31754	08_590_271	NA	NA	NA	25	absent	NA
31755	05_590_10	Australia	Oceania	2004	54	absent	NA
31756	NG0106	Japan	Asia	2001	108	absent	pConj.6
31757	08_590_48	Thailand	Asia	2008	109	pbla.3	pConj.3
31758	WHO_G	Australia	Oceania	2007	54	absent	pConj.3
31759	BEL_10_23	Belarus	Europe	2010	304	absent	absent
31760	08_590_210	Vietnam	Asia	2008	21	pbla.1	pConj.1
31761	05_590_342	Russia	Asia	2004	37	absent	NA
31762	989000383	UK	Europe	1998	24	absent	absent
31763	989000201	Greece	Europe	1998	93	pbla.2	pConj.6
31764	WHO_N	Australia	Oceania	2001	54	pbla.2	pConj.3
31765	989000432	Turkey	Asia	1998	37	absent	NA
31766	08_590_82	Thailand	Asia	2008	298	pbla.3	pConj.3
31767	08_590_64	China	Asia	2008	29	absent	NA
31768	05_590_264	Russia	Asia	2004	3	absent	pConj.5
31769	08_590_55	Thailand	Asia	2008	298	pbla.3	pConj.3
31770	989000138	Spain	Europe	1998	24	absent	absent
31771	989000213	Denmark	Europe	1998	24	absent	absent
31772	EST_11_1	Estonia	Europe	2011	296	absent	absent
31773	KN13_16	Japan	Asia	2001	3	absent	absent
31774	989000054	Denmark	Europe	1998	39	absent	absent
31775	NG0102	Japan	Asia	2001	3	absent	absent
31776	229/-12	NA	NA	NA	3	absent	absent
31777	NG0521	Japan	Asia	2005	8	absent	absent
31778	KN13_24	Japan	Asia	2000	3	absent	absent
31779	08_590_79	Thailand	Asia	2008	234	pbla.2	pConj.3
31780	08_590_93	NA	NA	NA	25	pbla.2	pConj.3
31781	EST_09_10	Estonia	Europe	2009	324	absent	absent
31782	989000075	Italy	Europe	1998	39	absent	absent
31783	989000040	Germany	Europe	1998	296	absent	absent
31784	SI09_19	Slovenia	Europe	2009	3	absent	absent
31785	BEL_11_147	Belarus	Europe	2011	307	absent	absent
31786	999000015	Denmark	Europe	1999	33	absent	NA
31787	989000377	Italy	Europe	1998	33	absent	NA
31788	989000285	Denmark	Europe	1998	33	absent	NA
31789	989000395	USA	North America	1998	33	absent	NA
31790	989000378	France	Europe	1998	33	absent	NA
31791	989000325	USA	North America	1998	33	absent	pConj.5
31792	IN_07_114	India	Asia	2007	34	absent	NA
31793	05_590_8	Australia	Oceania	2004	321	absent	pConj.7
31794	989000284	UK	Europe	1998	33	absent	pConj.5
31795	05_590_371	UK	Europe	2004	321	absent	pConj.7
31796	08_590_193	Thailand	Asia	2008	111	absent	pConj.1
31797	05_590_35	New Zealand	Oceania	2004	321	absent	pConj.7
31798	989000355	France	Europe	1998	336	absent	NA
31799	05_590_339	Russia	Asia	2004	322	absent	pConj.6
31800	04_590_58	UK	Europe	2004	321	absent	NA
31801	590_44	Germany	Europe	2008	337	absent	pConj.3
31802	05_590_374	UK	Europe	2005	338	absent	pConj.3
31803	BX8371	Pakistan	Asia	2008	37	absent	pConj.5
31804	03_590_99	Denmark	Europe	2002	321	absent	pConj.7
31805	05_590_249	Russia	Asia	2004	339	absent	NA
31806	05_590_281	Russia	Asia	2004	308	absent	pConj.6
31807	05_590_37	New Zealand	Oceania	2004	321	absent	pConj.7
31808	989000335	Hungary	Europe	1998	308	absent	pConj.5
31809	03_590_96	Denmark	Europe	2002	321	absent	pConj.7
31810	08_590_231	Thailand	Asia	2008	21	pbla.1	pConj.1
31811	08_590_81	Thailand	Asia	2008	61	pbla.1	pConj.1
31812	05_590_273	Russia	Asia	2004	116	absent	NA
31813	IN_09_2768	India	Asia	2009	333	pbla.1	pConj.3
31814	IN_08_1570	India	Asia	2008	333	pbla.1	pConj.3
31815	989000114	Indonesia	Asia	1998	117	pbla.1	pConj.3
31816	999000135	Turkey	Asia	1999	277	absent	pConj.3
31817	989000407	The Netherlands	Europe	1998	74	pbla.1	pConj.1
31867	BEL_10_73	Belarus	Europe	2010	3	absent	absent
31941	KN11-32	NA	NA	NA	3	absent	absent
31942	BX2887	NA	NA	NA	82	NA	NA
31943	BX1589	Pakistan	Asia	2011	34	pbla.1	pConj.4
31944	BX290	Pakistan	Asia	2011	34	absent	absent
31945	BX1099	Pakistan	Asia	2011	34	absent	absent
31946	BX596	Pakistan	Asia	2011	82	pbla.1	pConj.3
31947	BX1275	Pakistan	Asia	2011	34	absent	absent
31948	BX3301	NA	NA	NA	34	absent	absent
31949	BX3245	NA	NA	NA	24	absent	pConj.3
31950	BA4664	NA	NA	NA	340	absent	absent
31951	01_30	Vietnam	Asia	2011	21	absent	pConj.1
31952	03_87	Vietnam	Asia	2011	27	absent	NA
31953	09_11	Vietnam	Asia	2011	91	absent	pConj.3
31954	05_96	Vietnam	Asia	2011	29	pbla.2	pConj.3
31955	05_200	Vietnam	Asia	2011	120	pbla.2	pConj.5
31956	05_227	NA	NA	NA	341	absent	pConj.3
31957	06_07	NA	NA	NA	31	absent	absent
31958	06_197	NA	NA	NA	31	absent	absent
31959	09_18	NA	NA	NA	31	absent	absent
31960	08_125	NA	NA	NA	122	absent	pConj.3
31961	FC052	NA	NA	NA	3	absent	absent
31962	FC029	NA	NA	NA	8	absent	absent
31963	FC024	NA	NA	NA	8	absent	absent
31964	FC039	NA	NA	NA	3	absent	absent
31965	07_302	NA	NA	NA	81	absent	absent
31966	02_225	The Gambia	Africa	1989	342	absent	pConj.5
31967	02_227	South Africa	Africa	1990	37	pbla.1	pConj.2
31968	02_228	South Africa	Africa	1991	343	absent	pConj.5
31969	02_229	South Africa	Africa	1991	344	absent	pConj.5
31970	02_230	Tanzania	Africa	1992	316	absent	absent
31971	989000020	Cape Verde	Africa	1998	345	pbla.1	pConj.1
31972	989000035	Cape Verde	Africa	1998	126	pbla.1	pConj.1
31973	989000005	The Gambia	Africa	1998	127	pbla.1	pConj.1
31974	989000046	The Gambia	Africa	1998	127	pbla.1	pConj.1
31975	989000266	The Gambia	Africa	1998	336	absent	NA
31976	989000418	Morocco	Africa	1998	77	absent	absent
31977	989000421	Morocco	Africa	1998	128	absent	absent
31978	989000016	Tanzania	Africa	1998	346	absent	pConj.1
31979	999000083	Uganda	Africa	1999	347	absent	pConj.1
31980	999000018	Angola	Africa	1999	39	absent	absent
31981	999000055	The Gambia	Africa	1999	39	absent	absent
31982	999000051	Guinea	Africa	1999	348	pbla.2	pConj.1
31983	999000073	Morocco	Africa	1999	349	absent	pConj.5
31984	08_590_00123	Guinea-Bissau	Africa	2007	111	pbla.1	pConj.1
31985	08_590_125	Guinea-Bissau	Africa	2007	111	pbla.1	pConj.1
31986	08_590_00126	Guinea-Bissau	Africa	2007	127	pbla.1	pConj.1
31987	08_590_00127	Guinea-Bissau	Africa	2007	111	pbla.1	pConj.1
31988	08_590_00128	Guinea-Bissau	Africa	2007	350	absent	absent
31989	08_590_00129	Guinea-Bissau	Africa	2007	111	pbla.1	pConj.1
31990	08_590_00130	Guinea-Bissau	Africa	2007	111	pbla.1	pConj.1
31991	08_590_00131	Guinea-Bissau	Africa	2007	240	pbla.1	pConj.1
31992	08_590_00132	Guinea-Bissau	Africa	2007	350	pbla.1	absent
31993	08_590_00133	Guinea-Bissau	Africa	2007	111	pbla.1	pConj.1
31994	08_590_00134	Guinea-Bissau	Africa	2007	350	pbla.1	absent
31995	08_590_00135	Guinea-Bissau	Africa	2007	350	absent	absent
31996	08_590_00136	Guinea-Bissau	Africa	2007	351	pbla.1	pConj.1
31997	08_590_00141	Guinea-Bissau	Africa	2007	351	pbla.1	pConj.1
31998	08_590_00142	Guinea-Bissau	Africa	2007	240	pbla.1	pConj.1
31999	08_590_00143	Guinea-Bissau	Africa	2007	136	absent	pConj.3
32000	08_590_00144	Guinea-Bissau	Africa	2007	352	pbla.1	pConj.1
32001	08_590_00145	Guinea-Bissau	Africa	2007	320	absent	NA
32002	08_590_00146	Guinea-Bissau	Africa	2007	351	pbla.1	pConj.1
32003	08_590_00147	NA	NA	NA	136	pbla.2	pConj.3
32004	08_590_00148	NA	NA	NA	351	pbla.1	pConj.1
32005	08_590_00149	NA	NA	NA	111	absent	pConj.1
32006	08_590_00150	NA	NA	NA	111	pbla.1	pConj.1
32007	08_590_00153	Guinea-Bissau	Africa	2007	136	absent	pConj.3
32008	08_590_00154	Guinea-Bissau	Africa	2007	111	absent	absent
32009	08_590_00156	Guinea-Bissau	Africa	2007	111	absent	absent
32010	08_590_00157	Guinea-Bissau	Africa	2007	126	pbla.1	absent
32011	08_590_00138_pg_r	Guinea-Bissau	Africa	2007	352	absent	pConj.1
32012	08_590_00124	NA	NA	NA	350	pbla.4	absent
32013	08_590_00159	NA	NA	NA	126	pbla.1	absent
32014	590_313	NA	NA	NA	21	pbla.1	pConj.1
32015	590_105	NA	NA	NA	353	absent	pConj.1
32016	GC_0803959	NA	NA	NA	18	absent	absent
32017	GC_10265	NA	NA	NA	240	absent	pConj.1
32018	GC_10643	NA	NA	NA	320	absent	pConj.1
32019	GC_12463	NA	NA	NA	354	absent	pConj.1
32020	02_226	NA	NA	NA	355	absent	pConj.5
32021	989000246	NA	NA	NA	37	pbla.1	pConj.5
32022	590_275	NA	NA	NA	21	absent	pConj.1
32023	JP_r_41	NA	NA	NA	8	absent	absent
32024	Fr_r_89	NA	NA	NA	3	absent	absent
32025	JP_r_41_GM	NA	NA	NA	8	absent	absent
32026	K_GM	NA	NA	NA	8	absent	absent
32027	Fr_r_89d	NA	NA	NA	3	absent	absent
32028	02_232	NA	NA	NA	356	absent	absent
32029	DO29809	Denmark	Europe	1963	NA	absent	absent
32030	DO29810	Denmark	Europe	1963	357	absent	absent
32031	DO29811	NA	NA	NA	358	absent	absent
32032	DO32188	NA	NA	NA	359	absent	absent
32033	DO32189	NA	NA	NA	359	absent	absent
32034	DO33763	NA	NA	NA	NA	absent	absent
32035	DO31423	NA	NA	NA	NA	absent	absent
32036	DO32692	NA	NA	NA	317	absent	absent
32037	DO102	Denmark	Europe	1964	NA	absent	absent
32038	DO66	Denmark	Europe	1964	NA	absent	absent
32039	DOGK18	Denmark	Europe	1964	NA	absent	absent
32040	DO187	NA	NA	NA	NA	absent	absent
32041	DO347	NA	NA	NA	NA	absent	absent
32042	DO876	Denmark	Europe	1936	NA	absent	absent
32043	DO2997	Denmark	Europe	1936	NA	absent	absent
32044	DO9901	Denmark	Europe	1944	NA	absent	absent
32045	DO13283	Denmark	Europe	1945	NA	absent	absent
32046	DO17769	Denmark	Europe	1965	360	absent	pConj.5
32047	DO17941	Denmark	Europe	1965	NA	absent	absent
32048	DO6784	Denmark	Europe	1945	NA	absent	absent
32049	DO7764	Denmark	Europe	1945	NA	absent	NA
32050	DO18273	Denmark	Europe	1940	361	absent	absent
32051	DO31956	Denmark	Europe	1941	NA	absent	absent
32052	DO32052	Denmark	Europe	1941	NA	absent	absent
32053	DO38932	Denmark	Europe	1941	362	absent	absent
32054	DO68169	Denmark	Europe	1967	292	absent	absent
32055	DOP1	NA	NA	NA	358	absent	absent
32056	DO17717	Denmark	Europe	1968	358	absent	pConj.5
32057	DO27234	Denmark	Europe	1968	358	absent	absent
32058	DO44229	Denmark	Europe	1968	243	absent	absent
32059	DO15174	Denmark	Europe	1943	NA	absent	absent
32060	DO261	Denmark	Europe	1979	NA	absent	absent
32061	DO303	Denmark	Europe	1979	312	absent	pConj.6
32062	DO313	Denmark	Europe	1979	288	absent	pConj.6
32063	DO418	Denmark	Europe	1979	NA	absent	absent
32064	DO427	Denmark	Europe	1979	317	absent	absent
32065	DO438	Denmark	Europe	1979	363	absent	absent
32066	DO442	Denmark	Europe	1979	NA	absent	absent
32067	DO445	NA	NA	NA	317	absent	absent
32068	DO451	Denmark	Europe	1979	NA	absent	absent
32069	DO462	Denmark	Europe	1979	317	absent	absent
32070	DO65984	Denmark	Europe	1942	NA	absent	absent
32071	DO45045	Denmark	Europe	1943	360	absent	NA
32072	DO45046	Denmark	Europe	1943	360	absent	pConj.5
32073	989000348	NA	NA	NA	149	pbla.1	absent
32074	989000093	Saudi Arabia	Asia	1998	150	absent	absent
32075	12_308	Spain	Europe	2012	3	absent	absent
32076	02_231	UK	Europe	2002	356	absent	absent
32079	GC_11312	NA	NA	NA	364	absent	NA
32080	DOGK13	Denmark	Europe	1964	NA	absent	absent
32081	DO17810	Denmark	Europe	1940	360	absent	pConj.5
34746	CH811	Chile	South America	1982	NA	absent	absent
34747	GC1-182	Canada	North America	1982	NA	absent	pConj.5
34748	SK708	Canada	North America	2006	NA	absent	absent
34749	SK6987	Canada	North America	2006	NA	absent	absent
34750	SK7461	Canada	North America	2008	NA	absent	absent
34751	SK7842	Canada	North America	2006	NA	absent	absent
34752	SK13777	Canada	North America	2005	NA	absent	NA
34753	SK14515	Canada	North America	2005	NA	absent	absent
34754	SK15454	Canada	North America	2007	NA	absent	absent
34755	SK16259	Canada	North America	2007	NA	absent	absent
34756	SK16942	Canada	North America	2005	NA	absent	absent
34757	SK17973	Canada	North America	2006	NA	absent	absent
34758	SK22871	Canada	North America	2007	NA	absent	pConj.7
34759	SK23020	Canada	North America	2006	NA	absent	absent
34760	SK25532	Canada	North America	2005	NA	absent	absent
34761	SK28355	Canada	North America	2007	NA	absent	absent
34762	SK29344	Canada	North America	2007	NA	absent	absent
34763	SK29471	Canada	North America	2005	NA	absent	absent
34764	SK36809	Canada	North America	2007	NA	absent	absent
34765	SK32402	Canada	North America	2007	NA	absent	absent
34766	SK33414	Canada	North America	2007	NA	absent	pConj.5
34767	SK39420	Canada	North America	2008	NA	absent	absent
34768	ALB_2011_03_03	USA	North America	2011	21	absent	pConj.1
34769	ALB_2011_04_03	USA	North America	2011	3	absent	absent
34770	ATL_2011_01_03	USA	North America	2011	302	absent	absent
34771	ATL_2011_01_05	USA	North America	2011	21	pbla.1	pConj.1
34772	ATL_2011_01_08	USA	North America	2011	33	absent	pConj.5
34773	ATL_2011_01_17	USA	North America	2011	220	absent	pConj.3
34774	ATL_2011_01-21	USA	North America	2011	37	pbla.1	pConj.5
34775	ATL_2011_01-25	USA	North America	2011	3	absent	absent
34776	ATL_2011_05-08	USA	North America	2011	39	absent	absent
34777	ATL_2011_05-13	USA	North America	2011	19	absent	absent
34778	MIA_2011_02_02	USA	North America	2011	18	absent	absent
34779	MIA_2011_03-09	USA	North America	2011	33	pbla.1	pConj.3
34780	MIA_2011_03-10	USA	North America	2011	33	absent	pConj.5
34781	MIA_2011_05-15	USA	North America	2011	3	absent	absent
34782	MIA_2011_05-16	USA	North America	2011	NA	absent	absent
34783	MIA_2011_05-10	USA	North America	2011	3	absent	absent
34784	NOR_2011_03-06	USA	North America	2011	54	absent	pConj.3
34785	NYC_2011_05_07	USA	North America	2011	3	absent	absent
34786	NYC_2011_05_13	USA	North America	2011	18	absent	absent
34787	MU_NG3	Japan	Asia	2003	8	absent	absent
34788	MU_NG4	Japan	Asia	1996	312	absent	pConj.6
34789	MU_NG5	Philippines	Asia	1992	3	absent	absent
34790	MU_NG6	Australia	Oceania	2001	316	absent	absent
34791	MU_NG8	USA	North America	2001	3	absent	absent
34792	MU_NG9	Sweden	Europe	2010	NA	absent	absent
34793	MU_NG12	Norway	Europe	2010	3	absent	absent
34794	MU_NG14	Norway	Europe	2010	3	absent	absent
34795	MU_NG15	Austria	Europe	2011	3	absent	absent
34796	MU_NG17	Sweden	Europe	2010	304	absent	absent
34797	MU_NG18	Norway	Europe	2010	152	absent	pConj.5
34798	MU_NG19	Sweden	Europe	2010	3	absent	absent
34799	MU_NG20	Sweden	Europe	2013	NA	absent	NA
34800	MU_NG21	Pakistan	Asia	2008	37	absent	pConj.5
34801	MU_NG23	Sweden	Europe	1998	39	absent	absent
34802	MU_NG25	Sweden	Europe	1998	NA	absent	absent
34803	MU_NG26	Sweden	Europe	1999	33	absent	NA
34804	ALB_2011_01-02	USA	North America	2011	3	absent	absent
36238	51212	Kenya	Africa	2011	364	absent	NA
36240	52262	Kenya	Africa	2012	34	pbla.1	pConj.6
36243	57547	Kenya	Africa	2012	364	absent	NA
36244	56873	Kenya	Africa	2012	364	absent	pConj.1
36245	44568	Kenya	Africa	2010	34	pbla.1	pConj.4
36246	61467	Kenya	Africa	2013	364	absent	NA
36247	62017	Kenya	Africa	2013	366	pbla.1	pConj.1
36248	43305	Kenya	Africa	2010	364	pbla.1	pConj.2
36249	51451	Kenya	Africa	2011	364	absent	NA
36250	58767	Kenya	Africa	2012	21	pbla.1	pConj.1
36251	63179	Kenya	Africa	2013	367	absent	absent
36253	61450	Kenya	Africa	2013	364	pbla.1	pConj.2
36255	45453	Kenya	Africa	2010	364	absent	NA
36256	45676	Kenya	Africa	2010	364	absent	NA
36257	51960	Kenya	Africa	2012	320	pbla.1	pConj.1
36259	61580	Kenya	Africa	2013	364	pbla.1	pConj.2
36261	48871	Kenya	Africa	2011	NA	pbla.1	pConj.2
36263	48501	Kenya	Africa	2011	364	absent	NA
36266	60096	Kenya	Africa	2012	364	absent	NA
36267	55496	Kenya	Africa	2012	34	pbla.1	pConj.4
36268	T060	Kenya	Africa	2013	365	NA	pConj.1
36269	52263	Kenya	Africa	2012	364	absent	NA
36270	59688	Kenya	Africa	2012	368	absent	pConj.1
36271	50659	Kenya	Africa	2011	369	pbla.1	pConj.1
36273	55798	Kenya	Africa	2012	364	absent	NA
36274	63518	Kenya	Africa	2013	366	pbla.1	pConj.1
36275	51468	Kenya	Africa	2011	364	absent	NA
36276	51645	Kenya	Africa	2011	34	pbla.1	pConj.6
36277	59012	Kenya	Africa	2012	366	absent	pConj.1
36279	60243	Kenya	Africa	2013	34	pbla.1	pConj.4
36280	47956	Kenya	Africa	2011	364	absent	pConj.2
36281	47686	Kenya	Africa	2011	364	absent	NA
36282	45029	Kenya	Africa	2010	NA	pbla.2	pConj.6
36283	47147	Kenya	Africa	2011	364	absent	pConj.2
36284	44593	Kenya	Africa	2010	364	absent	NA
36285	43346	Kenya	Africa	2010	34	pbla.1	pConj.4
36287	43781	Kenya	Africa	2010	34	pbla.1	pConj.4
36289	42974	Kenya	Africa	2010	34	pbla.1	pConj.4
36290	47983	Kenya	Africa	2011	34	pbla.1	pConj.4
36291	60755	Kenya	Africa	2013	21	absent	pConj.1
36292	60709	Kenya	Africa	2013	34	pbla.1	pConj.4
36293	43000	Kenya	Africa	2010	34	pbla.1	pConj.6
36294	43038	Kenya	Africa	2010	34	pbla.1	pConj.6
36295	46146	Kenya	Africa	2010	34	pbla.1	pConj.4
36296	44569	Kenya	Africa	2010	34	pbla.1	pConj.4
36297	52492	Kenya	Africa	2012	34	pbla.1	pConj.4
36298	T101	Kenya	Africa	2010	NA	pbla.1	pConj.4
36299	46445	Kenya	Africa	2011	364	absent	pConj.2
36675	P9-17	UK	Europe	1973	292	absent	absent
36684	SM-3	USA	North America	2008	3	absent	absent
37022	GCGS0907	USA	North America	2005	18	absent	absent
37023	GCGS0920	USA	North America	2005	3	absent	absent
37024	GCGS0944	USA	North America	2005	3	absent	absent
37025	GCGS0861	USA	North America	2006	3	absent	absent
37026	GCGS1015	USA	North America	2006	18	absent	absent
37027	GCGS0930	USA	North America	2006	3	absent	absent
37028	GCGS1042	USA	North America	2007	3	absent	absent
37029	GCGS1029	USA	North America	2007	312	absent	NA
37030	GCGS1036	USA	North America	2007	18	absent	absent
37031	GCGS1035	USA	North America	2007	18	absent	absent
37032	GCGS1024	USA	North America	2007	18	absent	absent
37033	GCGS1061	USA	North America	2007	18	absent	absent
37034	GCGS1057	USA	North America	2008	3	absent	absent
37035	GCGS1078	USA	North America	2008	3	absent	absent
37036	GCGS0558	USA	North America	2011	3	absent	absent
37037	GCGS0877	USA	North America	2012	3	absent	absent
37038	GCGS0906	USA	North America	2012	3	absent	absent
37039	GCGS0927	USA	North America	2012	3	absent	absent
37040	GCGS0881	USA	North America	2012	3	absent	absent
37041	GCGS0887	USA	North America	2012	3	absent	absent
37042	GCGS1006	USA	North America	2012	3	absent	absent
37043	GCGS0922	USA	North America	2012	3	absent	absent
37044	GCGS0943	USA	North America	2012	3	absent	absent
37045	GCGS1095	USA	North America	2012	19	absent	absent
37046	GCGS0879	USA	North America	2012	3	absent	absent
37047	GCGS0880	USA	North America	2012	3	absent	absent
37048	GCGS0961	USA	North America	2012	3	absent	absent
37049	GCGS0244	USA	North America	2006	370	absent	absent
37050	GCGS0985	USA	North America	2012	3	absent	absent
37051	GCGS0984	USA	North America	2012	3	absent	absent
37052	GCGS0960	USA	North America	2012	3	absent	absent
37053	GCGS0894	USA	North America	2012	3	absent	absent
37054	GCGS0875	USA	North America	2012	3	absent	absent
37055	GCGS0932	USA	North America	2012	3	absent	absent
37056	GCGS0905	USA	North America	2012	3	absent	absent
37057	GCGS0929	USA	North America	2012	3	absent	absent
37058	GCGS0863	USA	North America	2012	3	absent	absent
37059	GCGS0912	USA	North America	2012	3	absent	absent
37060	GCGS0962	USA	North America	2012	3	absent	absent
37061	GCGS0997	USA	North America	2012	3	absent	absent
37062	GCGS0864	USA	North America	2012	3	absent	absent
37063	GCGS0876	USA	North America	2012	3	absent	absent
37064	GCGS0915	USA	North America	2012	3	absent	absent
37065	GCGS0872	USA	North America	2012	3	absent	absent
37066	GCGS0446	USA	North America	2005	3	absent	absent
37067	GCGS0979	USA	North America	2012	3	absent	absent
37068	GCGS0938	USA	North America	2012	3	absent	absent
37069	GCGS0933	USA	North America	2003	NA	absent	absent
37070	GCGS0959	USA	North America	2012	3	absent	absent
37071	GCGS0982	USA	North America	2012	3	absent	absent
37072	GCGS0986	USA	North America	2012	3	absent	absent
37073	GCGS0914	USA	North America	2012	3	absent	absent
37074	GCGS0983	USA	North America	2012	3	absent	absent
37075	GCGS0990	USA	North America	2013	3	absent	absent
37076	GCGS0998	USA	North America	2012	3	absent	absent
37077	GCGS1007	USA	North America	2012	3	absent	absent
37078	GCGS0878	USA	North America	2012	3	absent	absent
37079	GCGS0862	USA	North America	2012	3	absent	absent
37080	GCGS0981	USA	North America	2012	3	absent	absent
37081	GCGS0883	USA	North America	2012	3	absent	absent
37082	GCGS0996	USA	North America	2012	3	absent	absent
37083	GCGS0903	USA	North America	2012	3	absent	absent
37084	GCGS0917	USA	North America	2013	3	absent	absent
37085	GCGS0989	USA	North America	2013	3	absent	absent
37086	GCGS1011	USA	North America	2012	3	absent	absent
37087	GCGS0940	USA	North America	2013	3	absent	absent
37088	GCGS0935	USA	North America	2013	3	absent	absent
37089	GCGS0916	USA	North America	2013	3	absent	absent
37090	GCGS0934	USA	North America	2013	3	absent	absent
37091	GCGS0868	USA	North America	2013	3	absent	absent
37092	GCGS0882	USA	North America	2013	3	absent	absent
37093	GCGS0313	USA	North America	2012	39	absent	absent
37094	GCGS0545	USA	North America	2012	3	absent	absent
37095	GCGS0551	USA	North America	2012	3	absent	absent
37096	GCGS0552	USA	North America	2012	3	absent	absent
37097	GCGS0335	USA	North America	2012	19	absent	absent
37098	GCGS0560	USA	North America	2012	3	absent	absent
37099	GCGS0732	USA	North America	2012	3	absent	absent
37100	GCGS0347	USA	North America	2012	19	absent	pConj.3
37101	GCGS0571	USA	North America	2012	19	absent	pConj.3
37102	GCGS0348	USA	North America	2012	296	absent	absent
37103	GCGS0349	USA	North America	2012	19	absent	pConj.3
37104	GCGS0572	USA	North America	2012	19	absent	pConj.3
37105	GCGS0350	USA	North America	2012	302	absent	absent
37106	GCGS0740	USA	North America	2012	3	absent	absent
37107	GCGS0376	USA	North America	2012	220	absent	pConj.3
37108	GCGS0377	USA	North America	2012	321	absent	pConj.7
37109	GCGS0378	USA	North America	2012	3	absent	absent
37110	GCGS0379	USA	North America	2012	3	absent	absent
37111	GCGS0395	USA	North America	2012	33	absent	pConj.5
37112	GCGS0396	USA	North America	2012	21	pbla.1	pConj.1
37113	GCGS0397	USA	North America	2012	159	absent	pConj.5
37114	GCGS0398	USA	North America	2012	21	absent	pConj.1
37115	GCGS0399	USA	North America	2012	159	absent	pConj.5
37116	GCGS0758	USA	North America	2012	159	absent	absent
37117	GCGS0542	USA	North America	2005	24	absent	absent
37118	GCGS0381	USA	North America	2005	3	absent	absent
37119	GCGS0633	USA	North America	2005	3	absent	absent
37120	GCGS0756	USA	North America	2006	18	absent	absent
37121	GCGS0393	USA	North America	2006	19	absent	pConj.3
37122	GCGS0292	USA	North America	2006	66	absent	pConj.3
37123	GCGS1058	USA	North America	2007	3	absent	absent
37124	GCGS1065	USA	North America	2007	18	absent	absent
37125	GCGS1076	USA	North America	2007	161	absent	absent
37126	GCGS1091	USA	North America	2007	3	absent	absent
37127	GCGS1092	USA	North America	2007	3	absent	absent
37128	GCGS1073	USA	North America	2008	3	absent	absent
37129	GCGS0543	USA	North America	2011	33	pbla.1	pConj.5
37130	11CFX_C_002	USA	North America	NA	3	absent	absent
37131	GCGS0548	USA	North America	2011	3	absent	absent
37132	GCGS0549	USA	North America	2011	3	absent	absent
37133	GCGS0319	USA	North America	2011	3	absent	absent
37134	GCGS0320	USA	North America	2011	3	absent	absent
37135	GCGS0321	USA	North America	2011	21	pbla.1	pConj.1
37136	GCGS0331	USA	North America	2011	21	pbla.1	pConj.1
37137	GCGS0333	USA	North America	2011	3	absent	absent
37138	GCGS0334	USA	North America	2011	21	absent	pConj.1
37139	GCGS0731	USA	North America	2011	3	absent	absent
37140	GCGS0346	USA	North America	2011	21	absent	NA
37141	GCGS0739	USA	North America	2011	21	absent	pConj.1
37142	GCGS0353	USA	North America	2011	314	absent	pConj.5
37143	GCGS0369	USA	North America	2011	298	pbla.3	pConj.3
37144	11CFX_C_016	USA	North America	NA	34	pbla.1	pConj.6
37145	GCGS0383	USA	North America	2011	21	pbla.1	pConj.1
37146	GCGS0384	USA	North America	2011	3	absent	absent
37147	GCGS0593	USA	North America	2011	3	absent	absent
37148	GCGS0754	USA	North America	2011	3	absent	absent
37149	GCGS0755	USA	North America	2011	159	absent	absent
37150	GCGS0594	USA	North America	2011	159	absent	pConj.5
37151	GCGS0757	USA	North America	2011	3	absent	absent
37152	GCGS0428	USA	North America	2011	220	absent	pConj.3
37153	GCGS0639	USA	North America	2011	3	absent	absent
37154	GCGS0640	USA	North America	2011	159	absent	absent
37155	GCGS0450	USA	North America	2011	39	absent	absent
37156	GCGS0656	USA	North America	2011	3	absent	absent
37157	GCGS0451	USA	North America	2011	3	absent	absent
37158	GCGS0312	USA	North America	2011	33	pbla.1	pConj.5
37159	GCGS0730	USA	North America	2011	21	pbla.1	pConj.1
37160	GCGS0559	USA	North America	2011	18	absent	absent
37161	GCGS0370	USA	North America	2011	30	pbla.3	pConj.5
37162	GCGS0375	USA	North America	2011	39	absent	absent
37163	GCGS0592	USA	North America	2011	3	absent	absent
37164	GCGS0603	USA	North America	2011	21	pbla.1	pConj.1
37165	GCGS0764	USA	North America	2011	21	absent	pConj.1
37166	GCGS0767	USA	North America	2011	3	absent	absent
37167	GCGS0768	USA	North America	2011	19	absent	absent
37168	GCGS0779	USA	North America	2011	3	absent	absent
37169	GCGS0437	USA	North America	2011	3	absent	absent
37170	GCGS0641	USA	North America	2011	3	absent	absent
37171	GCGS0449	USA	North America	2011	300	absent	NA
37172	GCGS0452	USA	North America	2011	3	absent	absent
37173	GCGS0465	USA	North America	2011	370	absent	absent
37174	GCGS0466	USA	North America	2011	3	absent	absent
37175	GCGS0667	USA	North America	2011	21	absent	NA
37176	GCGS0469	USA	North America	2011	21	absent	pConj.1
37177	GCGS0675	USA	North America	2011	3	absent	absent
37178	GCGS0483	USA	North America	2011	3	absent	absent
37179	GCGS0794	USA	North America	2011	24	absent	absent
37180	GCGS0494	USA	North America	2011	21	pbla.1	pConj.1
37181	GCGS0806	USA	North America	2011	18	absent	absent
37182	GCGS0808	USA	North America	2011	159	absent	absent
37183	GCGS0809	USA	North America	2011	159	absent	absent
37184	GCGS0700	USA	North America	2011	18	absent	absent
37185	GCGS0615	USA	North America	2012	24	absent	absent
37186	GCGS0423	USA	North America	2012	297	absent	absent
37187	GCGS0429	USA	North America	2012	220	absent	pConj.3
37188	GCGS0769	USA	North America	2012	24	absent	absent
37189	GCGS0430	USA	North America	2012	37	absent	pConj.3
37190	GCGS0431	USA	North America	2012	300	absent	absent
37191	GCGS0453	USA	North America	2012	387	absent	absent
37192	GCGS0454	USA	North America	2012	314	absent	pConj.5
37193	GCGS0658	USA	North America	2012	3	absent	absent
37194	GCGS0787	USA	North America	2012	3	absent	absent
37195	GCGS0456	USA	North America	2012	33	pbla.1	pConj.5
37196	GCGS0457	USA	North America	2012	19	absent	absent
37197	GCGS0471	USA	North America	2012	164	absent	pConj.5
37198	GCGS0668	USA	North America	2012	24	absent	absent
37199	GCGS0472	USA	North America	2012	19	absent	NA
37200	GCGS0479	USA	North America	2012	302	absent	absent
37201	GCGS0488	USA	North America	2012	39	absent	absent
37202	GCGS0489	USA	North America	2012	39	absent	absent
37203	GCGS0678	USA	North America	2012	224	absent	pConj.3
37204	GCGS0495	USA	North America	2012	21	absent	NA
37205	GCGS0496	USA	North America	2012	373	absent	absent
37206	GCGS0553	USA	North America	2012	3	absent	absent
37207	GCGS0336	USA	North America	2012	19	absent	absent
37208	GCGS0337	USA	North America	2012	3	absent	absent
37209	GCGS0643	USA	North America	2012	3	absent	absent
37210	GCGS0679	USA	North America	2012	24	absent	absent
37211	GCGS0811	USA	North America	2012	3	absent	absent
37212	GCGS0311	USA	North America	2005	33	absent	pConj.5
37213	GCGS0257	USA	North America	2005	314	absent	pConj.5
37214	GCGS0247	USA	North America	2005	NA	absent	absent
37215	05AZI_T_004	USA	North America	NA	3	absent	absent
37216	GCGS0267	USA	North America	2005	3	absent	absent
37217	GCGS0327	USA	North America	2005	18	absent	absent
37218	GCGS0328	USA	North America	2005	19	absent	pConj.3
37219	GCGS0329	USA	North America	2005	3	absent	absent
37220	GCGS0556	USA	North America	2005	370	absent	absent
37221	GCGS0567	USA	North America	2005	3	absent	absent
37222	05AZI_T_011	USA	North America	NA	NA	absent	absent
37223	GCGS0271	USA	North America	2005	3	absent	absent
37224	GCGS0272	USA	North America	2005	3	absent	absent
37225	05AZI_T_014	USA	North America	NA	NA	absent	absent
37226	GCGS0751	USA	North America	2005	3	absent	absent
37227	GCGS0380	USA	North America	2005	3	absent	absent
37228	GCGS0391	USA	North America	2005	3	absent	absent
37229	GCGS0392	USA	North America	2005	3	absent	absent
37230	GCGS0284	USA	North America	2005	33	absent	pConj.5
37231	GCGS0416	USA	North America	2005	3	absent	absent
37232	GCGS0417	USA	North America	2005	3	absent	absent
37233	GCGS0289	USA	North America	2005	3	absent	absent
37234	GCGS0653	USA	North America	2005	3	absent	absent
37235	GCGS0296	USA	North America	2005	81	absent	absent
37236	GCGS0297	USA	North America	2005	81	absent	absent
37237	GCGS0298	USA	North America	2005	81	absent	absent
37238	GCGS0691	USA	North America	2005	3	absent	absent
37239	GCGS0299	USA	North America	2005	3	absent	absent
37240	GCGS0254	USA	North America	2005	3	absent	absent
37241	GCGS0713	USA	North America	2005	24	absent	absent
37242	GCGS0352	USA	North America	2006	3	absent	absent
37243	GCGS0586	USA	North America	2006	166	absent	pConj.5
37244	GCGS0591	USA	North America	2010	3	absent	absent
37245	GCGS0285	USA	North America	2006	3	absent	absent
37246	GCGS0290	USA	North America	2006	33	absent	pConj.5
37247	06AZI_T_006	USA	North America	NA	3	absent	absent
37248	GCGS0435	USA	North America	2006	3	absent	absent
37249	GCGS0382	USA	North America	2010	3	absent	absent
37250	GCGS0447	USA	North America	2006	3	absent	absent
37251	GCGS0246	USA	North America	2006	370	absent	absent
37252	GCGS0300	USA	North America	2006	3	absent	absent
37253	GCGS1018	USA	North America	2007	3	absent	absent
37254	GCGS1022	USA	North America	2007	3	absent	absent
37255	GCGS1025	USA	North America	2007	3	absent	absent
37256	GCGS1030	USA	North America	2007	3	absent	absent
37257	GCGS1031	USA	North America	2007	3	absent	absent
37258	GCGS1032	USA	North America	2007	3	absent	absent
37259	GCGS1033	USA	North America	2007	3	absent	absent
37260	GCGS0140	USA	North America	2010	3	absent	absent
37262	GCGS1043	USA	North America	2007	24	absent	absent
37263	GCGS1044	USA	North America	2007	24	absent	absent
37264	GCGS1045	USA	North America	2007	24	absent	absent
37265	GCGS1047	USA	North America	2007	24	absent	absent
37266	GCGS0836	USA	North America	2010	3	absent	absent
37267	GCGS1049	USA	North America	2007	3	absent	absent
37268	GCGS1051	USA	North America	2007	3	absent	absent
37269	GCGS1052	USA	North America	2007	3	absent	absent
37270	GCGS1054	USA	North America	2007	3	absent	absent
37271	GCGS1055	USA	North America	2007	24	absent	absent
37272	GCGS1056	USA	North America	2007	3	absent	absent
37273	GCGS0841	USA	North America	2010	3	absent	absent
37274	GCGS1082	USA	North America	2007	3	absent	absent
37275	GCGS1083	USA	North America	2007	3	absent	absent
37276	GCGS1087	USA	North America	2007	3	absent	absent
37277	GCGS1026	USA	North America	2008	3	absent	absent
37278	GCGS1039	USA	North America	2008	24	absent	NA
37279	GCGS1040	USA	North America	2008	24	absent	pConj.5
37280	GCGS1077	USA	North America	2008	3	absent	absent
37281	GCGS1081	USA	North America	2008	3	absent	absent
37282	GCGS0330	USA	North America	2009	29	absent	NA
37283	GCGS0844	USA	North America	2009	3	absent	absent
37284	GCGS0665	USA	North America	2009	3	absent	absent
37285	GCGS0609	USA	North America	2010	3	absent	absent
37286	GCGS0610	USA	North America	2010	3	absent	absent
37287	GCGS0401	USA	North America	2010	3	absent	absent
37288	GCGS0763	USA	North America	2010	3	absent	absent
37289	10AZI_T_005	USA	North America	NA	3	absent	absent
37290	GCGS0481	USA	North America	2006	18	absent	absent
37291	GCGS0332	USA	North America	2011	3	absent	absent
37292	GCGS0363	USA	North America	2011	220	absent	NA
37293	GCGS0394	USA	North America	2011	17	absent	absent
37294	GCGS0842	USA	North America	2011	3	absent	absent
37295	GCGS0467	USA	North America	2011	3	absent	absent
37296	GCGS0852	USA	North America	2011	159	absent	absent
37297	GCGS0468	USA	North America	2011	3	absent	absent
37298	GCGS0470	USA	North America	2011	3	absent	absent
37299	GCGS0482	USA	North America	2011	3	absent	absent
37300	GCGS0856	USA	North America	2011	3	absent	absent
37301	GCGS0484	USA	North America	2011	3	absent	absent
37302	GCGS0696	USA	North America	2011	3	absent	absent
37303	GCGS0698	USA	North America	2011	3	absent	absent
37304	GCGS0708	USA	North America	2011	31	absent	absent
37305	GCGS0516	USA	North America	2011	3	absent	absent
37306	GCGS0823	USA	North America	2005	3	absent	absent
37307	GCGS0262	USA	North America	2005	39	absent	pConj.3
37308	GCGS0263	USA	North America	2005	NA	absent	pConj.3
37309	GCGS0828	USA	North America	2005	24	absent	absent
37310	GCGS0326	USA	North America	2005	24	absent	absent
37311	GCGS0568	USA	North America	2005	3	absent	absent
37312	GCGS0585	USA	North America	2013	NA	pbla.2	pConj.3
37313	GCGS0250	USA	North America	2005	39	absent	absent
37314	GCGS0590	USA	North America	2005	3	absent	absent
37315	GCGS0752	USA	North America	2005	18	absent	absent
37316	GCGS0601	USA	North America	2005	3	absent	absent
37317	GCGS0608	USA	North America	2005	3	absent	absent
37318	GCGS0418	USA	North America	2005	19	absent	absent
37319	GCGS0419	USA	North America	2005	3	absent	absent
37320	GCGS0420	USA	North America	2005	24	absent	absent
37321	GCGS0421	USA	North America	2005	18	absent	absent
37322	GCGS0617	USA	North America	2005	3	absent	absent
37323	GCGS0632	USA	North America	2005	3	absent	absent
37324	GCGS0776	USA	North America	2005	3	absent	absent
37325	GCGS0785	USA	North America	2005	3	absent	absent
37326	GCGS0786	USA	North America	2005	24	absent	absent
37327	GCGS0445	USA	North America	2005	370	absent	absent
37328	GCGS0463	USA	North America	2005	3	absent	absent
37329	GCGS0493	USA	North America	2005	3	absent	absent
37330	GCGS0800	USA	North America	2005	18	absent	absent
37331	GCGS0801	USA	North America	2005	18	absent	absent
37332	GCGS0802	USA	North America	2005	18	absent	absent
37333	GCGS0803	USA	North America	2005	18	absent	absent
37334	GCGS0690	USA	North America	2005	3	absent	absent
37335	GCGS0712	USA	North America	2005	3	absent	absent
37336	GCGS0510	USA	North America	2005	3	absent	absent
37337	GCGS0368	USA	North America	2006	3	absent	absent
37338	GCGS0753	USA	North America	2006	18	absent	absent
37339	GCGS0596	USA	North America	2006	3	absent	absent
37340	GCGS0243	USA	North America	2006	39	absent	absent
37341	GCGS0618	USA	North America	2006	19	absent	pConj.3
37342	GCGS0634	USA	North America	2006	18	absent	absent
37343	GCGS0778	USA	North America	2006	18	absent	absent
37344	GCGS0636	USA	North America	2006	3	absent	absent
37345	GCGS0464	USA	North America	2006	3	absent	absent
37346	GCGS0674	USA	North America	2006	18	absent	absent
37347	06AZI_C_011	USA	North America	NA	18	absent	absent
37348	GCGS0511	USA	North America	2006	3	absent	absent
37349	GCGS1019	USA	North America	2007	39	absent	pConj.6
37350	GCGS1020	USA	North America	2007	18	absent	absent
37351	GCGS1021	USA	North America	2007	18	absent	absent
37352	GCGS1023	USA	North America	2007	3	absent	absent
37353	GCGS1028	USA	North America	2007	317	absent	absent
37354	GCGS1037	USA	North America	2007	3	absent	absent
37355	GCGS1041	USA	North America	2007	3	absent	absent
37356	07AZI_C_008	USA	North America	NA	220	absent	NA
37357	GCGS1046	USA	North America	2007	245	absent	absent
37358	GCGS1050	USA	North America	2007	18	absent	absent
37359	GCGS1053	USA	North America	2007	370	absent	NA
37360	GCGS1059	USA	North America	2007	18	absent	absent
37361	GCGS1060	USA	North America	2007	3	absent	absent
37362	GCGS1066	USA	North America	2007	18	absent	absent
37363	GCGS1067	USA	North America	2007	18	absent	absent
37364	GCGS1070	USA	North America	2007	3	absent	absent
37365	GCGS1071	USA	North America	2007	3	absent	absent
37366	GCGS1072	USA	North America	2007	3	absent	absent
37367	GCGS1074	USA	North America	2007	18	absent	absent
37368	GCGS1075	USA	North America	2007	19	absent	pConj.3
37369	GCGS1084	USA	North America	2007	3	absent	absent
37370	GCGS1085	USA	North America	2007	3	absent	absent
37371	GCGS1086	USA	North America	2007	3	absent	absent
37372	GCGS1088	USA	North America	2007	3	absent	absent
37373	GCGS1089	USA	North America	2007	3	absent	absent
37374	GCGS1027	USA	North America	2008	18	absent	absent
37375	GCGS1063	USA	North America	2008	18	absent	absent
37376	GCGS1064	USA	North America	2008	18	absent	absent
37377	GCGS1068	USA	North America	2008	3	absent	absent
37378	GCGS1069	USA	North America	2008	3	absent	absent
37379	GCGS1079	USA	North America	2008	3	absent	absent
37380	GCGS0025	USA	North America	2009	3	absent	absent
37381	GCGS0029	USA	North America	2009	3	absent	absent
37382	GCGS0835	USA	North America	2009	3	absent	absent
37383	GCGS1093	USA	North America	2009	18	absent	absent
37384	GCGS0762	USA	North America	2009	18	absent	absent
37385	GCGS0222	USA	North America	2009	3	absent	absent
37386	GCGS0654	USA	North America	2009	3	absent	absent
37387	GCGS0847	USA	North America	2009	3	absent	absent
37388	GCGS0851	USA	North America	2009	3	absent	absent
37389	GCGS0061	USA	North America	2009	3	absent	absent
37390	GCGS0154	USA	North America	2009	25	pbla.3	pConj.3
37391	GCGS0148	USA	North America	2009	3	absent	absent
37392	GCGS0820	USA	North America	2010	3	absent	absent
37393	GCGS0725	USA	North America	2010	3	absent	absent
37394	GCGS0557	USA	North America	2010	3	absent	absent
37395	GCGS0344	USA	North America	2010	3	absent	absent
37396	GCGS0345	USA	North America	2010	33	absent	pConj.5
37397	GCGS0742	USA	North America	2010	19	absent	absent
37398	GCGS0743	USA	North America	2010	19	absent	absent
37399	GCGS0744	USA	North America	2010	19	absent	absent
37400	GCGS0133	USA	North America	2010	3	absent	absent
37401	GCGS1090	USA	North America	2007	3	absent	absent
37402	GCGS1080	USA	North America	2008	3	absent	absent
37403	GCGS0817	USA	North America	2011	159	absent	absent
37404	GCGS0816	USA	North America	2011	159	absent	absent
37405	GCGS0515	USA	North America	2011	298	pbla.3	pConj.3
37406	GCGS0815	USA	North America	2011	159	absent	absent
37407	GCGS0517	USA	North America	2011	30	pbla.3	pConj.5
37408	GCGS0717	USA	North America	2011	18	absent	absent
37409	GCGS0514	USA	North America	2011	21	pbla.1	pConj.1
37410	GCGS0818	USA	North America	2011	159	absent	absent
37411	11CFX_C_065	USA	North America	NA	21	absent	NA
37412	GCGS0716	USA	North America	2011	3	absent	absent
37413	GCGS0714	USA	North America	2011	159	absent	absent
37414	GCGS0487	USA	North America	2011	3	absent	absent
37415	GCGS0805	USA	North America	2011	159	absent	absent
37416	GCGS0697	USA	North America	2011	34	pbla.1	pConj.4
37417	GCGS0814	USA	North America	2011	159	absent	absent
37418	GCGS0715	USA	North America	2011	3	absent	absent
37419	GCGS0513	USA	North America	2011	3	absent	absent
37420	GCGS0512	USA	North America	2011	18	absent	absent
37421	GCGS0921	USA	North America	2006	3	absent	absent
37422	GCGS0964	USA	North America	2011	3	absent	absent
37423	GCGS1013	USA	North America	2011	19	absent	absent
37424	GCGS1001	USA	North America	2011	3	absent	absent
37425	GCGS0971	USA	North America	2011	3	absent	absent
37426	GCGS0969	USA	North America	2011	3	absent	absent
37427	GCGS0993	USA	North America	2011	3	absent	absent
37428	GCGS0976	USA	North America	2011	3	absent	absent
37429	GCGS0952	USA	North America	2011	3	absent	absent
37430	GCGS0954	USA	North America	2011	3	absent	absent
37431	GCGS0956	USA	North America	2011	3	absent	absent
37432	GCGS0967	USA	North America	2011	3	absent	absent
37433	GCGS0873	USA	North America	2011	3	absent	absent
37434	GCGS0925	USA	North America	2011	3	absent	absent
37435	GCGS0953	USA	North America	2011	3	absent	absent
37436	GCGS0972	USA	North America	2011	3	absent	absent
37437	GCGS0893	USA	North America	2011	3	absent	absent
37438	GCGS0888	USA	North America	2011	3	absent	absent
37439	GCGS0973	USA	North America	2011	3	absent	absent
37440	GCGS0942	USA	North America	2012	3	absent	absent
37441	GCGS0977	USA	North America	2012	3	absent	absent
37442	GCGS0926	USA	North America	2012	8	absent	absent
37443	GCGS0889	USA	North America	2011	3	absent	absent
37444	GCGS0848	USA	North America	2010	3	absent	absent
37445	GCGS0706	USA	North America	2010	3	absent	absent
37446	GCGS0159	USA	North America	2010	3	absent	absent
37447	GCGS0693	USA	North America	2010	3	absent	absent
37448	GCGS0655	USA	North America	2010	19	absent	absent
37449	GCGS0448	USA	North America	2010	3	absent	absent
37450	GCGS0239	USA	North America	2010	3	absent	absent
37451	GCGS0637	USA	North America	2010	3	absent	absent
37452	GCGS0692	USA	North America	2010	18	absent	absent
37453	GCGS0486	USA	North America	2010	24	absent	absent
37454	GCGS0707	USA	North America	2010	3	absent	absent
37455	GCGS0677	USA	North America	2011	3	absent	absent
37456	GCGS0360	USA	North America	2011	3	absent	absent
37457	GCGS0699	USA	North America	2011	159	absent	absent
37458	GCGS0858	USA	North America	2011	3	absent	absent
37459	GCGS0804	USA	North America	2011	159	absent	absent
37460	GCGS0857	USA	North America	2011	3	absent	absent
37461	GCGS0602	USA	North America	2011	18	absent	absent
37462	GCGS0807	USA	North America	2011	3	absent	absent
37463	GCGS0810	USA	North America	2011	18	absent	absent
37464	GCGS0821	USA	North America	2011	3	absent	absent
37465	GCGS0853	USA	North America	2011	3	absent	absent
37466	GCGS0666	USA	North America	2011	21	absent	pConj.1
37467	GCGS0695	USA	North America	2011	3	absent	absent
37468	GCGS0901	USA	North America	2011	3	absent	absent
37469	GCGS0832	USA	North America	2011	19	absent	absent
37470	GCGS0676	USA	North America	2011	3	absent	absent
37471	GCGS0614	USA	North America	2012	24	absent	absent
37472	GCGS0701	USA	North America	2012	3	absent	absent
37473	GCGS0750	USA	North America	2012	3	absent	absent
37474	GCGS0722	USA	North America	2012	3	absent	absent
37475	GCGS0837	USA	North America	2012	3	absent	absent
37476	GCGS0657	USA	North America	2012	3	absent	absent
37477	GCGS0822	USA	North America	2012	3	absent	absent
37478	GCGS0642	USA	North America	2011	3	absent	absent
37479	12AZI_C_009	USA	North America	NA	3	absent	absent
37480	12AZI_C_010	USA	North America	NA	3	absent	absent
37481	GCGS0422	USA	North America	2012	3	absent	absent
37482	GCGS0455	USA	North America	2012	3	absent	absent
37483	GCGS0544	USA	North America	2012	3	absent	absent
37484	GCGS0833	USA	North America	2012	3	absent	absent
37485	GCGS0659	USA	North America	2012	3	absent	absent
37486	GCGS0458	USA	North America	2013	3	absent	absent
37487	GCGS0770	USA	North America	2013	159	absent	absent
37488	GCGS1010	USA	North America	2013	3	absent	absent
37489	GCGS0780	USA	North America	2013	3	absent	absent
37490	GCGS0426	USA	North America	2013	3	absent	absent
37491	GCGS0670	USA	North America	2013	3	absent	absent
37492	GCGS0474	USA	North America	2013	374	absent	pConj.5
37493	GCGS0660	USA	North America	2013	3	absent	absent
37494	GCGS0644	USA	North America	2013	3	absent	absent
37495	GCGS0645	USA	North America	2013	3	absent	absent
37496	GCGS0859	USA	North America	2013	18	absent	absent
37497	GCGS0850	USA	North America	2013	33	pbla.1	pConj.5
37498	GCGS0884	USA	North America	2011	3	absent	absent
37499	GCGS0661	USA	North America	2013	3	absent	absent
37500	11CFX_T_049	USA	North America	NA	3	absent	absent
37501	GCGS0681	USA	North America	2013	3	absent	absent
37502	GCGS0424	USA	North America	2013	220	absent	pConj.3
37503	GCGS0436	USA	North America	2010	3	absent	absent
37504	GCGS0694	USA	North America	2010	3	absent	absent
37505	GCGS0638	USA	North America	2010	3	absent	absent
37506	GCGS0619	USA	North America	2012	24	absent	absent
37507	GCGS0550	USA	North America	2012	3	absent	absent
37508	GCGS0849	USA	North America	2012	3	absent	absent
37509	GCGS0371	USA	North America	2012	3	absent	absent
37510	GCGS0574	USA	North America	2012	3	absent	absent
37511	GCGS0354	USA	North America	2012	3	absent	absent
37512	GCGS0745	USA	North America	2012	3	absent	absent
37513	GCGS0671	USA	North America	2012	24	absent	absent
37514	GCGS0485	USA	North America	2012	3	absent	absent
37515	GCGS0834	USA	North America	2012	3	absent	absent
37516	12AZI_T_011	USA	North America	NA	24	absent	absent
37517	GCGS0604	USA	North America	2012	3	absent	absent
37518	GCGS0523	USA	North America	2012	3	absent	absent
37519	GCGS0473	USA	North America	2012	33	pbla.1	pConj.5
37520	GCGS0338	USA	North America	2012	3	absent	absent
37521	GCGS0402	USA	North America	2013	3	absent	absent
37522	GCGS0561	USA	North America	2013	24	absent	absent
37523	GCGS0587	USA	North America	2013	3	absent	absent
37524	GCGS0611	USA	North America	2013	3	absent	absent
37525	GCGS0476	USA	North America	2013	3	absent	absent
37526	GCGS0733	USA	North America	2013	18	absent	absent
37527	GCGS0372	USA	North America	2013	3	absent	absent
37528	GCGS0518	USA	North America	2013	3	absent	absent
37529	GCGS0406	USA	North America	2013	3	absent	absent
37530	GCGS0563	USA	North America	2013	18	absent	absent
37531	GCGS0404	USA	North America	2013	3	absent	absent
37532	GCGS0477	USA	North America	2013	3	absent	absent
37533	GCGS0403	USA	North America	2013	3	absent	absent
37534	GCGS0672	USA	North America	2013	24	absent	absent
37535	GCGS0791	USA	North America	2013	24	absent	absent
37536	GCGS0793	USA	North America	2013	159	absent	absent
37537	GCGS0562	USA	North America	2013	29	absent	NA
37538	GCGS0564	USA	North America	2013	3	absent	absent
37539	GCGS0790	USA	North America	2013	24	absent	absent
37540	GCGS0355	USA	North America	2013	3	absent	absent
37541	GCGS0924	USA	North America	2011	3	absent	absent
37542	GCGS0838	USA	North America	2013	3	absent	absent
37543	GCGS0575	USA	North America	2013	3	absent	absent
37544	GCGS0765	USA	North America	2013	24	absent	absent
37545	GCGS0497	USA	North America	2013	3	absent	absent
37546	GCGS0792	USA	North America	2013	159	absent	absent
37547	GCGS0339	USA	North America	2013	17	absent	absent
37548	GCGS0478	USA	North America	2013	3	absent	absent
37549	GCGS0460	USA	North America	2013	33	pbla.1	pConj.5
37550	GCGS0759	USA	North America	2013	3	absent	absent
37551	GCGS0361	USA	North America	2013	3	absent	absent
37552	GCGS0405	USA	North America	2013	3	absent	absent
37553	GCGS0438	USA	North America	2013	39	absent	NA
37554	GCGS1008	USA	North America	2013	3	absent	absent
37555	GCGS0918	USA	North America	2013	3	absent	absent
37556	GCGS1009	USA	North America	2013	3	absent	absent
37557	GCGS0947	USA	North America	2011	3	absent	absent
37558	GCGS0988	USA	North America	2013	3	absent	absent
37559	GCGS0939	USA	North America	2013	3	absent	absent
37560	GCGS0987	USA	North America	2013	3	absent	absent
37561	GCGS0923	USA	North America	2013	3	absent	absent
37562	GCGS0991	USA	North America	2013	3	absent	absent
37563	GCGS0946	USA	North America	2011	3	absent	absent
37564	GCGS1000	USA	North America	2011	3	absent	absent
37565	GCGS0948	USA	North America	2011	3	absent	absent
37566	GCGS0931	USA	North America	2011	3	absent	absent
37567	GCGS0890	USA	North America	2011	3	absent	absent
37568	GCGS0911	USA	North America	2011	3	absent	absent
37569	GCGS0885	USA	North America	2011	3	absent	absent
37570	GCGS0936	USA	North America	2011	3	absent	absent
37571	GCGS0891	USA	North America	2011	3	absent	absent
37572	GCGS0968	USA	North America	2011	3	absent	absent
37573	GCGS0937	USA	North America	2011	3	absent	absent
37574	GCGS0898	USA	North America	2011	3	absent	absent
37575	GCGS1016	USA	North America	2011	3	absent	absent
37576	GCGS0958	USA	North America	2011	3	absent	absent
37577	GCGS0892	USA	North America	2011	3	absent	absent
37578	GCGS0910	USA	North America	2011	3	absent	absent
37579	GCGS0897	USA	North America	2011	3	absent	absent
37580	GCGS0945	USA	North America	2011	3	absent	absent
37581	GCGS0871	USA	North America	2011	3	absent	absent
37582	GCGS1017	USA	North America	2011	24	absent	absent
37583	GCGS0895	USA	North America	2011	3	absent	absent
37584	GCGS0966	USA	North America	2011	3	absent	absent
37585	GCGS0970	USA	North America	2011	3	absent	absent
37586	GCGS0874	USA	North America	2011	3	absent	absent
37587	GCGS1005	USA	North America	2011	3	absent	absent
37588	GCGS0999	USA	North America	2011	3	absent	absent
37589	GCGS0955	USA	North America	2011	3	absent	absent
37590	GCGS0908	USA	North America	2011	3	absent	absent
38982	LNP16626	France	Europe	NA	370	absent	absent
38992	G2810	Italy	Europe	2013	NA	absent	absent
39081	64204	Kenya	Africa	2014	366	pbla.1	pConj.1
39082	64500	Kenya	Africa	2014	34	absent	pConj.4
39083	64579	Kenya	Africa	2014	366	absent	pConj.1
39084	64605	Kenya	Africa	2014	34	pbla.1	pConj.4
39085	64680	Kenya	Africa	2014	364	absent	pConj.2
39086	64586	Kenya	Africa	2014	366	absent	pConj.1
39087	64361	Kenya	Africa	2014	34	pbla.1	pConj.4
39088	64755	Kenya	Africa	2014	366	pbla.1	pConj.1
39089	64203	Kenya	Africa	2014	366	pbla.1	pConj.1
39090	65080	Kenya	Africa	2014	34	pbla.1	pConj.4
39091	65318	Kenya	Africa	2014	34	pbla.1	pConj.4
39092	65320	Kenya	Africa	2014	366	pbla.1	pConj.1
39093	65551	Kenya	Africa	2014	34	pbla.1	pConj.4
39094	65600	Kenya	Africa	2014	169	absent	absent
39095	65737	Kenya	Africa	2014	366	absent	pConj.1
39096	56474	Kenya	Africa	2012	34	pbla.1	pConj.4
39097	56327	Kenya	Africa	2012	21	pbla.1	pConj.1
39098	56682	Kenya	Africa	2012	246	absent	pConj.1
39099	56835	Kenya	Africa	2012	364	absent	pConj.2
39100	57568	Kenya	Africa	2012	34	pbla.1	pConj.4
39101	63971	Kenya	Africa	2013	NA	pbla.1	pConj.4
39103	45858	Kenya	Africa	2010	364	absent	pConj.2
39104	45722	Kenya	Africa	2010	365	pbla.1	pConj.1
39105	44941	Kenya	Africa	2010	365	pbla.1	pConj.1
39106	45388	Kenya	Africa	2010	369	pbla.1	pConj.1
39107	45715	Kenya	Africa	2010	364	absent	pConj.2
39108	45910	Kenya	Africa	2010	364	absent	pConj.2
39109	43208 -1	Kenya	Africa	2010	34	NA	pConj.4
39112	44271	Kenya	Africa	2010	34	pbla.1	pConj.4
39113	42876	Kenya	Africa	2010	364	pbla.1	pConj.2
39114	44254	Kenya	Africa	2010	34	pbla.1	pConj.6
39115	43306	Kenya	Africa	2010	34	pbla.1	pConj.4
39116	46745	Kenya	Africa	2011	364	absent	pConj.2
39117	47244	Kenya	Africa	2011	364	absent	pConj.2
39118	47954	Kenya	Africa	2011	365	pbla.1	pConj.1
39119	47547	Kenya	Africa	2011	375	pbla.1	pConj.1
39120	47548	Kenya	Africa	2011	364	pbla.1	pConj.2
39121	48183	Kenya	Africa	2011	369	pbla.1	pConj.1
39122	48763	Kenya	Africa	2011	34	pbla.1	pConj.4
39123	48437	Kenya	Africa	2011	246	absent	pConj.1
39124	48563	Kenya	Africa	2011	365	pbla.1	pConj.1
39125	48848	Kenya	Africa	2011	365	pbla.1	pConj.1
39126	48213	Kenya	Africa	2011	364	absent	pConj.2
39127	48502	Kenya	Africa	2011	365	pbla.1	pConj.1
39128	48406	Kenya	Africa	2011	153	absent	pConj.1
39129	50040	Kenya	Africa	2011	153	absent	pConj.1
39130	49506	Kenya	Africa	2011	364	absent	pConj.2
39131	49676	Kenya	Africa	2011	153	absent	pConj.1
39132	49719	Kenya	Africa	2011	364	absent	pConj.2
39133	50869	Kenya	Africa	2011	247	absent	pConj.1
39134	51751	Kenya	Africa	2011	364	absent	pConj.2
39135	52057	Kenya	Africa	2012	364	absent	NA
39137	65907	Kenya	Africa	2015	376	absent	NA
39138	66098	Kenya	Africa	2015	366	absent	pConj.1
39139	42978	Kenya	Africa	2010	364	pbla.1	pConj.2
39589	630	Italy	Europe	2007	NA	absent	NA
39619	M38556	USA	North America	2015	3	absent	absent
40497	2556	Italy	Europe	2012	NA	absent	absent
40839	Ng626	Italy	Europe	2007	NA	absent	absent
41197	12U140172	UK	Europe	2012	3	absent	absent
41198	12U140169	UK	Europe	2012	3	absent	absent
41199	13U120582	UK	Europe	2013	377	absent	absent
41200	12U020152	UK	Europe	2012	33	absent	pConj.5
41201	13U017077	UK	Europe	2013	321	absent	pConj.7
41202	12U175743	UK	Europe	2012	159	absent	absent
41203	11U132882	UK	Europe	2011	3	absent	absent
41204	11U148797	UK	Europe	2011	3	absent	absent
41205	11U143814	UK	Europe	2011	377	absent	absent
41206	11U143816	UK	Europe	2011	3	absent	absent
41207	11U143815	UK	Europe	2011	3	absent	absent
41208	13U084037	UK	Europe	2013	3	absent	absent
41209	13U152480	UK	Europe	2013	159	absent	absent
41210	12U074341	UK	Europe	2012	159	absent	absent
41316	Ng630	Italy	Europe	2007	NA	absent	NA
41345	Ng632	Italy	Europe	2007	NA	absent	absent
41346	Ng741	Italy	Europe	2007	NA	absent	absent
41347	Ng755	Italy	Europe	2007	NA	absent	absent
41348	Ng807	Italy	Europe	2007	NA	absent	NA
41349	Ng812	Italy	Europe	2008	NA	absent	NA
41350	Ng849	Italy	Europe	2008	NA	absent	NA
41351	Ng859	Italy	Europe	2008	NA	absent	NA
41352	Ng885	Italy	Europe	2008	NA	absent	NA
41353	Ng942	Italy	Europe	2009	NA	absent	absent
41354	Ng952	Italy	Europe	2009	NA	absent	absent
41355	Ng967	Italy	Europe	2008	NA	absent	NA
41356	Ng993	Italy	Europe	2009	NA	absent	absent
41357	Ng1015	Italy	Europe	2009	NA	absent	absent
41358	Ng1053	Italy	Europe	2009	NA	absent	absent
41359	Ng1091	Italy	Europe	2009	NA	absent	absent
41360	Ng1095	Italy	Europe	2009	NA	absent	absent
41361	Ng2046	Italy	Europe	2010	NA	absent	NA
41362	Ng2056	Italy	Europe	2010	NA	absent	absent
41363	Ng2078	Italy	Europe	2010	NA	absent	absent
41364	2083	Italy	Europe	2010	NA	absent	NA
41365	2164	Italy	Europe	2010	NA	absent	absent
41366	2185	Italy	Europe	2010	NA	absent	absent
41367	2201	Italy	Europe	2010	NA	absent	NA
41368	2219	Italy	Europe	2010	NA	absent	absent
41369	2265	Italy	Europe	2011	NA	absent	absent
41370	2359F	Italy	Europe	2011	NA	absent	absent
41371	2429	Italy	Europe	2011	NA	absent	absent
41372	2450	Italy	Europe	2011	NA	absent	absent
41373	2531	Italy	Europe	2012	NA	absent	absent
41375	2610	Italy	Europe	2012	NA	absent	absent
41376	2777	Italy	Europe	2012	NA	absent	absent
41377	2810	Italy	Europe	2013	NA	absent	absent
41378	2815	Italy	Europe	2013	NA	absent	absent
41379	2821	Italy	Europe	2013	NA	absent	absent
41380	2840	Italy	Europe	2013	NA	absent	absent
41381	2856	Italy	Europe	2013	NA	absent	absent
41382	2906	Italy	Europe	2013	NA	absent	absent
41383	2979R	Italy	Europe	2013	NA	absent	absent
41384	3011	Italy	Europe	2013	NA	absent	absent
41385	3048F	Italy	Europe	2014	NA	absent	NA
41386	3048U	Italy	Europe	2014	NA	absent	NA
41387	3059F	Italy	Europe	2014	NA	absent	NA
41388	3059R	Italy	Europe	2014	NA	absent	NA
41389	3059U	Italy	Europe	2014	NA	absent	NA
41390	3060	Italy	Europe	2014	NA	absent	absent
41391	3062	Italy	Europe	2014	NA	absent	absent
41392	3063	Italy	Europe	2014	NA	absent	absent
41393	3065	Italy	Europe	2014	NA	absent	absent
41394	3067	Italy	Europe	2014	NA	absent	absent
41395	3087	Italy	Europe	2014	NA	absent	absent
41396	3088F	Italy	Europe	2014	NA	absent	absent
41397	3094	Italy	Europe	2014	NA	absent	NA
41398	3097	Italy	Europe	2014	NA	absent	absent
41399	3101	Italy	Europe	2014	NA	absent	absent
41400	3152	Italy	Europe	2014	NA	absent	absent
41401	3173-II	Italy	Europe	2014	NA	absent	NA
41402	3176	Italy	Europe	2014	NA	absent	absent
41403	3180	Italy	Europe	2014	NA	absent	absent
41404	3181F	Italy	Europe	2014	NA	absent	absent
41405	3181U	Italy	Europe	2014	NA	absent	absent
41406	3186	Italy	Europe	2014	NA	absent	absent
41407	3194-I	Italy	Europe	2014	NA	absent	absent
41408	3194-II	Italy	Europe	2014	NA	absent	absent
41409	3212	Italy	Europe	2014	NA	absent	absent
41410	3217	Italy	Europe	2014	NA	absent	absent
42377	1459000321	Sweden	Europe	2014	29	absent	pConj.3
42789	136	UK	Europe	2007	3	absent	absent
42790	241465	UK	Europe	2004	3	absent	absent
42791	252611	UK	Europe	2004	3	absent	absent
42792	281022	UK	Europe	2005	3	absent	absent
42793	345437	UK	Europe	2006	3	absent	absent
42794	347402	UK	Europe	2006	3	absent	absent
42795	352521	UK	Europe	2006	3	absent	absent
42796	363017	UK	Europe	2006	3	absent	absent
42797	377682	UK	Europe	2007	3	absent	absent
42798	379530	UK	Europe	2007	3	absent	absent
42799	382231	UK	Europe	2007	3	absent	absent
42800	398084	UK	Europe	2007	3	absent	absent
42801	398111	UK	Europe	2007	3	absent	absent
42802	H090660006	UK	Europe	2009	18	absent	absent
42803	H092480026	UK	Europe	2009	3	absent	absent
42804	H140440316	UK	Europe	2014	29	pbla.2	pConj.3
42805	H142560280	UK	Europe	2014	3	absent	absent
42806	H142860225	UK	Europe	2014	18	absent	absent
42807	H144640269	UK	Europe	2014	3	absent	absent
42808	H150620514	UK	Europe	2015	3	absent	absent
42809	H151040342	UK	Europe	2015	3	absent	absent
42810	H151040343	UK	Europe	2015	3	absent	absent
42811	H151040344	UK	Europe	2015	3	absent	absent
42813	H151120174	UK	Europe	2015	3	absent	absent
42814	H151540783	UK	Europe	2015	18	absent	absent
42815	H152560546	UK	Europe	2015	3	absent	absent
42816	H152580337	UK	Europe	2015	3	absent	absent
42817	H152860217	UK	Europe	2015	3	absent	absent
42818	H152900311	UK	Europe	2015	3	absent	absent
42819	H153200220	UK	Europe	2015	3	absent	absent
42820	H153240164	UK	Europe	2015	3	absent	absent
42821	H153520399	UK	Europe	2015	3	absent	absent
42822	H153680451	UK	Europe	2015	3	absent	absent
42823	H154060131	UK	Europe	2015	3	absent	absent
42824	H154060132	UK	Europe	2015	3	absent	absent
42825	H154320283	UK	Europe	2015	3	absent	absent
42826	H154320284	UK	Europe	2015	3	absent	absent
42827	H154360027	UK	Europe	2015	3	absent	absent
42828	H154480369	UK	Europe	2015	3	absent	absent
42829	H154960345	UK	Europe	2015	3	absent	absent
42830	H154980265	UK	Europe	2015	3	absent	absent
42831	H155100304	UK	Europe	2015	3	absent	absent
42832	H155220216	UK	Europe	2015	3	absent	absent
42833	H155340213	UK	Europe	2015	3	absent	absent
42834	RB07001444	UK	Europe	2007	3	absent	absent
42835	RB07001454	UK	Europe	2007	3	absent	absent
42836	RB07001461	UK	Europe	2007	3	absent	absent
42837	RB07001465	UK	Europe	2007	3	absent	absent
42838	RB07001981	UK	Europe	2007	3	absent	absent
42839	RB13000394	UK	Europe	2013	159	absent	absent
42840	RB13001176	UK	Europe	2013	3	absent	absent
42841	RB14000543	UK	Europe	2014	18	absent	absent
42842	RB14000598	UK	Europe	2014	18	absent	absent
42843	RB14001817	UK	Europe	2014	18	absent	absent
45011	EXNG202	Australia	Oceania	2011	379	absent	absent
45012	EXNG204	Australia	Oceania	2011	380	absent	absent
45015	EXNG206	Australia	Oceania	2011	380	absent	absent
45016	EXNG209	Australia	Oceania	2011	381	absent	NA
45017	EXNG210	Australia	Oceania	2011	380	absent	absent
45018	EXNG213	Australia	Oceania	2011	380	absent	absent
45019	EXNG219	Australia	Oceania	2011	380	absent	absent
45020	EXNG214	Australia	Oceania	2011	379	absent	absent
45021	EXNG225	Australia	Oceania	2011	379	absent	absent
45022	EXNG226	Australia	Oceania	2011	184	NA	NA
45027	EXNG239	Australia	Oceania	2012	380	absent	absent
45029	EXNG229	Australia	Oceania	2011	379	absent	absent
45030	EXNG230	Australia	Oceania	2011	381	absent	NA
45031	EXNG232	Australia	Oceania	2011	18	absent	absent
45032	EXNG301	Australia	Oceania	2013	382	absent	NA
45033	EXNG305	Australia	Oceania	2013	379	absent	absent
45034	EXNG321	Australia	Oceania	2015	29	pbla.2	pConj.3
45035	EXNG242	Australia	Oceania	2012	177	absent	absent
45036	EXNG252	Australia	Oceania	2012	379	absent	absent
45037	EXNG237	Australia	Oceania	2012	3	absent	absent
45038	EXNG238	Australia	Oceania	2012	21	pbla.1	pConj.1
45039	EXNG257	Australia	Oceania	2012	29	pbla.2	pConj.3
45040	EXNG270	Australia	Oceania	2013	29	absent	NA
45041	EXNG281	Australia	Oceania	2013	3	absent	absent
45042	EXNG283	Australia	Oceania	2013	21	NA	absent
45043	EXNG287	Australia	Oceania	2013	61	pbla.1	pConj.1
45044	EXNG304	Australia	Oceania	2013	3	absent	absent
45045	EXNG288	Australia	Oceania	2013	381	absent	NA
45046	EXNG217	Australia	Oceania	2011	379	absent	absent
45047	EXNG218	Australia	Oceania	2011	380	absent	absent
45048	EXNG224	Australia	Oceania	2011	380	absent	absent
45049	EXNG234	Australia	Oceania	2011	379	absent	absent
45050	EXNG235	Australia	Oceania	2012	179	pbla.1	pConj.3
45051	EXNG236	Australia	Oceania	2012	379	absent	absent
45052	EXNG248	Australia	Oceania	2012	177	absent	absent
45053	EXNG250	Australia	Oceania	2012	33	absent	NA
45054	EXNG253	Australia	Oceania	2012	380	absent	absent
45055	EXNG254	Australia	Oceania	2012	380	absent	absent
45056	EXNG259	Australia	Oceania	2012	380	absent	absent
45057	EXNG261	Australia	Oceania	2012	381	absent	NA
45058	EXNG264	Australia	Oceania	2012	381	absent	NA
45059	EXNG266	Australia	Oceania	2012	380	absent	absent
45060	EXNG271	Australia	Oceania	2013	381	absent	NA
45061	EXNG272	Australia	Oceania	2013	380	absent	absent
45062	EXNG277	Australia	Oceania	2013	383	absent	absent
45063	EXNG278	Australia	Oceania	2013	379	absent	NA
45064	EXNG282	Australia	Oceania	2013	379	absent	absent
45065	EXNG285	Australia	Oceania	2013	379	absent	absent
45066	EXNG289	Australia	Oceania	2013	380	absent	pConj.5
45067	EXNG290	Australia	Oceania	2011	379	absent	pConj.5
45068	EXNG294	Australia	Oceania	2013	381	absent	NA
45069	EXNG295	Australia	Oceania	2013	33	pbla.1	pConj.5
45070	EXNG296	Australia	Oceania	2013	381	absent	NA
45071	EXNG302	Australia	Oceania	2013	17	absent	absent
45072	EXNG307	Australia	Oceania	2013	33	pbla.1	pConj.5
45073	EXNG309	Australia	Oceania	2013	24	absent	absent
45074	EXNG314	Australia	Oceania	2013	381	absent	NA
45075	EXNG316	Australia	Oceania	2013	177	absent	absent
45330	EXNG322	Australia	Oceania	2013	384	absent	NA
46272	32867	Canada	North America	2010	18	absent	absent
46273	34530	Canada	North America	2012	3	absent	absent
46274	34769	Canada	North America	2011	39	absent	absent
46275	FA19	USA	North America	1962	287	absent	absent
46276	FA6140	USA	North America	1983	312	absent	absent
46277	35/02	Sweden	Europe	2002	8	absent	absent
46278	SRR515980	USA	North America	1960	288	absent	absent
46279	e03.04	Russia	Asia	2004	304	absent	NA
46280	i19.05	Russia	Asia	2005	296	absent	NA
46281	m07.05	Russia	Asia	2005	NA	absent	absent
46282	n01.08	Russia	Asia	2008	NA	absent	absent
46283	NG05	Russia	Asia	2012	NA	absent	absent
46284	SK8976	Canada	North America	2006	NA	absent	absent
46285	G2891	Italy	Europe	2013	3	absent	absent
46286	NG_869	Malaysia	Asia	2014	187	absent	NA
46287	H15_353	UK	Europe	2015	3	absent	absent
46288	09_10_003	Russia	Asia	2010	NA	absent	absent
46848	521175	Norway	Europe	2015	29	absent	pConj.3
46849	521112	Norway	Europe	2015	18	absent	absent
46853	523392	Norway	Europe	2015	188	pbla.1	pConj.5
46854	523399	Norway	Europe	2015	177	absent	absent
46855	523401	Norway	Europe	2015	33	pbla.1	pConj.1
46856	523471	Norway	Europe	2015	177	absent	absent
46857	523473	Norway	Europe	2015	19	absent	absent
46858	523475	Norway	Europe	2015	298	pbla.3	pConj.3
46859	523848	Norway	Europe	2015	187	absent	pConj.3
46860	523851	Norway	Europe	2015	111	absent	pConj.1
46865	526504	Norway	Europe	2016	29	absent	NA
46868	529019	Norway	Europe	2016	25	pbla.3	pConj.5
46869	529558	Norway	Europe	2016	3	absent	absent
46870	529308	Norway	Europe	2016	19	absent	absent
46871	529311	Norway	Europe	2016	175	absent	absent
46872	529316	Norway	Europe	2016	8	absent	absent
46874	529017	Norway	Europe	2016	29	absent	NA
46875	532439	Norway	Europe	2016	304	pbla.1	absent
46876	532644	Norway	Europe	2016	159	absent	absent
46877	533451	Norway	Europe	2016	21	pbla.1	pConj.1
[truncated: 13,533 more rows]
